# Supplementary material for: Left ventricular segmentation method based on optimized UNet and improved CBAM: ESV and EDV tracking study
Source: PLoS One. 2025 Jun 25;20(6):e0325794. doi: 10.1371/journal.pone.0325794 (PMC12193590; doi:10.1371/journal.pone.0325794)
Supplement: S1 File — (ZIP) [file pone.0325794.s001.zip]

Archive with 1,372 entries (1,210 files):
- heart/
- heart/.gitignore
- heart/.idea/
- heart/.idea/.gitignore
- heart/.idea/heart.iml
- heart/.idea/inspectionProfiles/
- heart/.idea/inspectionProfiles/profiles_settings.xml
- heart/.idea/misc.xml
- heart/.idea/modules.xml
- heart/.idea/other.xml
- heart/.idea/workspace.xml
- heart/.travis.yml
- heart/a4c-video-dir/
- heart/a4c-video-dir/describe.docx
- heart/a4c-video-dir/~$申请下载链接.docx
- heart/docs/
- heart/echonet/
- heart/echonet/config.py
- heart/echonet/datasets/
- heart/echonet/datasets/echo.py
- heart/echonet/datasets/__init__.py
- heart/echonet/datasets/__pycache__/
- heart/echonet/datasets/__pycache__/echo.cpython-36.pyc
- heart/echonet/datasets/__pycache__/echo.cpython-38.pyc
- heart/echonet/datasets/__pycache__/__init__.cpython-36.pyc
- heart/echonet/datasets/__pycache__/__init__.cpython-38.pyc
- heart/echonet/utils/
- heart/echonet/utils/cbamyh4.py
- heart/echonet/utils/segmentation.py
- heart/echonet/utils/__init__.py
- heart/echonet/utils/__pycache__/
- heart/echonet/utils/__pycache__/segmentation.cpython-36.pyc
- heart/echonet/utils/__pycache__/segmentation.cpython-38.pyc
- heart/echonet/utils/__pycache__/video.cpython-36.pyc
- heart/echonet/utils/__pycache__/video.cpython-38.pyc
- heart/echonet/utils/__pycache__/__init__.cpython-36.pyc
- heart/echonet/utils/__pycache__/__init__.cpython-38.pyc
- heart/echonet/__init__.py
- heart/echonet/__pycache__/
- heart/echonet/__pycache__/config.cpython-36.pyc
- heart/echonet/__pycache__/config.cpython-38.pyc
- heart/echonet/__pycache__/__init__.cpython-38.pyc
- heart/echonet/__pycache__/__version__.cpython-38.pyc
- heart/echonet/__version__.py
- heart/example.cfg
- heart/plot.py
- heart/requirements.txt
- heart/scripts/
- heart/setup.py
- heart/venv/
- heart/venv/.gitignore
- heart/venv/Lib/
- heart/venv/Lib/site-packages/
- heart/venv/Lib/site-packages/distutils-precedence.pth
- heart/venv/Lib/site-packages/pip/
- heart/venv/Lib/site-packages/pip/py.typed
- heart/venv/Lib/site-packages/pip/_internal/
- heart/venv/Lib/site-packages/pip/_internal/build_env.py
- heart/venv/Lib/site-packages/pip/_internal/cache.py
- heart/venv/Lib/site-packages/pip/_internal/cli/
- heart/venv/Lib/site-packages/pip/_internal/cli/autocompletion.py
- heart/venv/Lib/site-packages/pip/_internal/cli/base_command.py
- heart/venv/Lib/site-packages/pip/_internal/cli/cmdoptions.py
- heart/venv/Lib/site-packages/pip/_internal/cli/command_context.py
- heart/venv/Lib/site-packages/pip/_internal/cli/main.py
- heart/venv/Lib/site-packages/pip/_internal/cli/main_parser.py
- heart/venv/Lib/site-packages/pip/_internal/cli/parser.py
- heart/venv/Lib/site-packages/pip/_internal/cli/progress_bars.py
- heart/venv/Lib/site-packages/pip/_internal/cli/req_command.py
- heart/venv/Lib/site-packages/pip/_internal/cli/spinners.py
- heart/venv/Lib/site-packages/pip/_internal/cli/status_codes.py
- heart/venv/Lib/site-packages/pip/_internal/cli/__init__.py
- heart/venv/Lib/site-packages/pip/_internal/cli/__pycache__/
- heart/venv/Lib/site-packages/pip/_internal/cli/__pycache__/autocompletion.cpython-37.pyc
- heart/venv/Lib/site-packages/pip/_internal/cli/__pycache__/base_command.cpython-37.pyc
- heart/venv/Lib/site-packages/pip/_internal/cli/__pycache__/cmdoptions.cpython-37.pyc
- heart/venv/Lib/site-packages/pip/_internal/cli/__pycache__/command_context.cpython-37.pyc
- heart/venv/Lib/site-packages/pip/_internal/cli/__pycache__/main.cpython-37.pyc
- heart/venv/Lib/site-packages/pip/_internal/cli/__pycache__/main_parser.cpython-37.pyc
- heart/venv/Lib/site-packages/pip/_internal/cli/__pycache__/parser.cpython-37.pyc
- heart/venv/Lib/site-packages/pip/_internal/cli/__pycache__/progress_bars.cpython-37.pyc
- heart/venv/Lib/site-packages/pip/_internal/cli/__pycache__/req_command.cpython-37.pyc
- heart/venv/Lib/site-packages/pip/_internal/cli/__pycache__/spinners.cpython-37.pyc
- heart/venv/Lib/site-packages/pip/_internal/cli/__pycache__/status_codes.cpython-37.pyc
- heart/venv/Lib/site-packages/pip/_internal/cli/__pycache__/__init__.cpython-37.pyc
- heart/venv/Lib/site-packages/pip/_internal/commands/
- heart/venv/Lib/site-packages/pip/_internal/commands/cache.py
- heart/venv/Lib/site-packages/pip/_internal/commands/check.py
- heart/venv/Lib/site-packages/pip/_internal/commands/completion.py
- heart/venv/Lib/site-packages/pip/_internal/commands/configuration.py
- heart/venv/Lib/site-packages/pip/_internal/commands/debug.py
- heart/venv/Lib/site-packages/pip/_internal/commands/download.py
- heart/venv/Lib/site-packages/pip/_internal/commands/freeze.py
- heart/venv/Lib/site-packages/pip/_internal/commands/hash.py
- heart/venv/Lib/site-packages/pip/_internal/commands/help.py
- heart/venv/Lib/site-packages/pip/_internal/commands/index.py
- heart/venv/Lib/site-packages/pip/_internal/commands/inspect.py
- heart/venv/Lib/site-packages/pip/_internal/commands/install.py
- heart/venv/Lib/site-packages/pip/_internal/commands/list.py
- heart/venv/Lib/site-packages/pip/_internal/commands/search.py
- heart/venv/Lib/site-packages/pip/_internal/commands/show.py
- heart/venv/Lib/site-packages/pip/_internal/commands/uninstall.py
- heart/venv/Lib/site-packages/pip/_internal/commands/wheel.py
- heart/venv/Lib/site-packages/pip/_internal/commands/__init__.py
- heart/venv/Lib/site-packages/pip/_internal/commands/__pycache__/
- heart/venv/Lib/site-packages/pip/_internal/commands/__pycache__/install.cpython-37.pyc
- heart/venv/Lib/site-packages/pip/_internal/commands/__pycache__/__init__.cpython-37.pyc
- heart/venv/Lib/site-packages/pip/_internal/configuration.py
- heart/venv/Lib/site-packages/pip/_internal/distributions/
- heart/venv/Lib/site-packages/pip/_internal/distributions/base.py
- heart/venv/Lib/site-packages/pip/_internal/distributions/installed.py
- heart/venv/Lib/site-packages/pip/_internal/distributions/sdist.py
- heart/venv/Lib/site-packages/pip/_internal/distributions/wheel.py
- heart/venv/Lib/site-packages/pip/_internal/distributions/__init__.py
- heart/venv/Lib/site-packages/pip/_internal/distributions/__pycache__/
- heart/venv/Lib/site-packages/pip/_internal/distributions/__pycache__/base.cpython-37.pyc
- heart/venv/Lib/site-packages/pip/_internal/distributions/__pycache__/installed.cpython-37.pyc
- heart/venv/Lib/site-packages/pip/_internal/distributions/__pycache__/sdist.cpython-37.pyc
- heart/venv/Lib/site-packages/pip/_internal/distributions/__pycache__/wheel.cpython-37.pyc
- heart/venv/Lib/site-packages/pip/_internal/distributions/__pycache__/__init__.cpython-37.pyc
- heart/venv/Lib/site-packages/pip/_internal/exceptions.py
- heart/venv/Lib/site-packages/pip/_internal/index/
- heart/venv/Lib/site-packages/pip/_internal/index/collector.py
- heart/venv/Lib/site-packages/pip/_internal/index/package_finder.py
- heart/venv/Lib/site-packages/pip/_internal/index/sources.py
- heart/venv/Lib/site-packages/pip/_internal/index/__init__.py
- heart/venv/Lib/site-packages/pip/_internal/index/__pycache__/
- heart/venv/Lib/site-packages/pip/_internal/index/__pycache__/collector.cpython-37.pyc
- heart/venv/Lib/site-packages/pip/_internal/index/__pycache__/package_finder.cpython-37.pyc
- heart/venv/Lib/site-packages/pip/_internal/index/__pycache__/sources.cpython-37.pyc
- heart/venv/Lib/site-packages/pip/_internal/index/__pycache__/__init__.cpython-37.pyc
- heart/venv/Lib/site-packages/pip/_internal/locations/
- heart/venv/Lib/site-packages/pip/_internal/locations/base.py
- heart/venv/Lib/site-packages/pip/_internal/locations/_distutils.py
- heart/venv/Lib/site-packages/pip/_internal/locations/_sysconfig.py
- heart/venv/Lib/site-packages/pip/_internal/locations/__init__.py
- heart/venv/Lib/site-packages/pip/_internal/locations/__pycache__/
- heart/venv/Lib/site-packages/pip/_internal/locations/__pycache__/base.cpython-37.pyc
- heart/venv/Lib/site-packages/pip/_internal/locations/__pycache__/_distutils.cpython-37.pyc
- heart/venv/Lib/site-packages/pip/_internal/locations/__pycache__/_sysconfig.cpython-37.pyc
- heart/venv/Lib/site-packages/pip/_internal/locations/__pycache__/__init__.cpython-37.pyc
- heart/venv/Lib/site-packages/pip/_internal/main.py
- heart/venv/Lib/site-packages/pip/_internal/metadata/
- heart/venv/Lib/site-packages/pip/_internal/metadata/base.py
- heart/venv/Lib/site-packages/pip/_internal/metadata/importlib/
- heart/venv/Lib/site-packages/pip/_internal/metadata/importlib/_compat.py
- heart/venv/Lib/site-packages/pip/_internal/metadata/importlib/_dists.py
- heart/venv/Lib/site-packages/pip/_internal/metadata/importlib/_envs.py
- heart/venv/Lib/site-packages/pip/_internal/metadata/importlib/__init__.py
- heart/venv/Lib/site-packages/pip/_internal/metadata/pkg_resources.py
- heart/venv/Lib/site-packages/pip/_internal/metadata/_json.py
- heart/venv/Lib/site-packages/pip/_internal/metadata/__init__.py
- heart/venv/Lib/site-packages/pip/_internal/metadata/__pycache__/
- heart/venv/Lib/site-packages/pip/_internal/metadata/__pycache__/base.cpython-37.pyc
- heart/venv/Lib/site-packages/pip/_internal/metadata/__pycache__/pkg_resources.cpython-37.pyc
- heart/venv/Lib/site-packages/pip/_internal/metadata/__pycache__/_json.cpython-37.pyc
- heart/venv/Lib/site-packages/pip/_internal/metadata/__pycache__/__init__.cpython-37.pyc
- heart/venv/Lib/site-packages/pip/_internal/models/
- heart/venv/Lib/site-packages/pip/_internal/models/candidate.py
- heart/venv/Lib/site-packages/pip/_internal/models/direct_url.py
- heart/venv/Lib/site-packages/pip/_internal/models/format_control.py
- heart/venv/Lib/site-packages/pip/_internal/models/index.py
- heart/venv/Lib/site-packages/pip/_internal/models/installation_report.py
- heart/venv/Lib/site-packages/pip/_internal/models/link.py
- heart/venv/Lib/site-packages/pip/_internal/models/scheme.py
- heart/venv/Lib/site-packages/pip/_internal/models/search_scope.py
- heart/venv/Lib/site-packages/pip/_internal/models/selection_prefs.py
- heart/venv/Lib/site-packages/pip/_internal/models/target_python.py
- heart/venv/Lib/site-packages/pip/_internal/models/wheel.py
- heart/venv/Lib/site-packages/pip/_internal/models/__init__.py
- heart/venv/Lib/site-packages/pip/_internal/models/__pycache__/
- heart/venv/Lib/site-packages/pip/_internal/models/__pycache__/candidate.cpython-37.pyc
- heart/venv/Lib/site-packages/pip/_internal/models/__pycache__/direct_url.cpython-37.pyc
- heart/venv/Lib/site-packages/pip/_internal/models/__pycache__/format_control.cpython-37.pyc
- heart/venv/Lib/site-packages/pip/_internal/models/__pycache__/index.cpython-37.pyc
- heart/venv/Lib/site-packages/pip/_internal/models/__pycache__/installation_report.cpython-37.pyc
- heart/venv/Lib/site-packages/pip/_internal/models/__pycache__/link.cpython-37.pyc
- heart/venv/Lib/site-packages/pip/_internal/models/__pycache__/scheme.cpython-37.pyc
- heart/venv/Lib/site-packages/pip/_internal/models/__pycache__/search_scope.cpython-37.pyc
- heart/venv/Lib/site-packages/pip/_internal/models/__pycache__/selection_prefs.cpython-37.pyc
- heart/venv/Lib/site-packages/pip/_internal/models/__pycache__/target_python.cpython-37.pyc
- heart/venv/Lib/site-packages/pip/_internal/models/__pycache__/wheel.cpython-37.pyc
- heart/venv/Lib/site-packages/pip/_internal/models/__pycache__/__init__.cpython-37.pyc
- heart/venv/Lib/site-packages/pip/_internal/network/
- heart/venv/Lib/site-packages/pip/_internal/network/auth.py
- heart/venv/Lib/site-packages/pip/_internal/network/cache.py
- heart/venv/Lib/site-packages/pip/_internal/network/download.py
- heart/venv/Lib/site-packages/pip/_internal/network/lazy_wheel.py
- heart/venv/Lib/site-packages/pip/_internal/network/session.py
- heart/venv/Lib/site-packages/pip/_internal/network/utils.py
- heart/venv/Lib/site-packages/pip/_internal/network/xmlrpc.py
- heart/venv/Lib/site-packages/pip/_internal/network/__init__.py
- heart/venv/Lib/site-packages/pip/_internal/network/__pycache__/
- heart/venv/Lib/site-packages/pip/_internal/network/__pycache__/auth.cpython-37.pyc
- heart/venv/Lib/site-packages/pip/_internal/network/__pycache__/cache.cpython-37.pyc
- heart/venv/Lib/site-packages/pip/_internal/network/__pycache__/download.cpython-37.pyc
- heart/venv/Lib/site-packages/pip/_internal/network/__pycache__/lazy_wheel.cpython-37.pyc
- heart/venv/Lib/site-packages/pip/_internal/network/__pycache__/session.cpython-37.pyc
- heart/venv/Lib/site-packages/pip/_internal/network/__pycache__/utils.cpython-37.pyc
- heart/venv/Lib/site-packages/pip/_internal/network/__pycache__/__init__.cpython-37.pyc
- heart/venv/Lib/site-packages/pip/_internal/operations/
- heart/venv/Lib/site-packages/pip/_internal/operations/build/
- heart/venv/Lib/site-packages/pip/_internal/operations/build/build_tracker.py
- heart/venv/Lib/site-packages/pip/_internal/operations/build/metadata.py
- heart/venv/Lib/site-packages/pip/_internal/operations/build/metadata_editable.py
- heart/venv/Lib/site-packages/pip/_internal/operations/build/metadata_legacy.py
- heart/venv/Lib/site-packages/pip/_internal/operations/build/wheel.py
- heart/venv/Lib/site-packages/pip/_internal/operations/build/wheel_editable.py
- heart/venv/Lib/site-packages/pip/_internal/operations/build/wheel_legacy.py
- heart/venv/Lib/site-packages/pip/_internal/operations/build/__init__.py
- heart/venv/Lib/site-packages/pip/_internal/operations/build/__pycache__/
- heart/venv/Lib/site-packages/pip/_internal/operations/build/__pycache__/build_tracker.cpython-37.pyc
- heart/venv/Lib/site-packages/pip/_internal/operations/build/__pycache__/metadata.cpython-37.pyc
- heart/venv/Lib/site-packages/pip/_internal/operations/build/__pycache__/metadata_editable.cpython-37.pyc
- heart/venv/Lib/site-packages/pip/_internal/operations/build/__pycache__/metadata_legacy.cpython-37.pyc
- heart/venv/Lib/site-packages/pip/_internal/operations/build/__pycache__/wheel.cpython-37.pyc
- heart/venv/Lib/site-packages/pip/_internal/operations/build/__pycache__/wheel_editable.cpython-37.pyc
- heart/venv/Lib/site-packages/pip/_internal/operations/build/__pycache__/wheel_legacy.cpython-37.pyc
- heart/venv/Lib/site-packages/pip/_internal/operations/build/__pycache__/__init__.cpython-37.pyc
- heart/venv/Lib/site-packages/pip/_internal/operations/check.py
- heart/venv/Lib/site-packages/pip/_internal/operations/freeze.py
- heart/venv/Lib/site-packages/pip/_internal/operations/install/
- heart/venv/Lib/site-packages/pip/_internal/operations/install/editable_legacy.py
- heart/venv/Lib/site-packages/pip/_internal/operations/install/legacy.py
- heart/venv/Lib/site-packages/pip/_internal/operations/install/wheel.py
- heart/venv/Lib/site-packages/pip/_internal/operations/install/__init__.py
- heart/venv/Lib/site-packages/pip/_internal/operations/install/__pycache__/
- heart/venv/Lib/site-packages/pip/_internal/operations/install/__pycache__/editable_legacy.cpython-37.pyc
- heart/venv/Lib/site-packages/pip/_internal/operations/install/__pycache__/legacy.cpython-37.pyc
- heart/venv/Lib/site-packages/pip/_internal/operations/install/__pycache__/wheel.cpython-37.pyc
- heart/venv/Lib/site-packages/pip/_internal/operations/install/__pycache__/__init__.cpython-37.pyc
- heart/venv/Lib/site-packages/pip/_internal/operations/prepare.py
- heart/venv/Lib/site-packages/pip/_internal/operations/__init__.py
- heart/venv/Lib/site-packages/pip/_internal/operations/__pycache__/
- heart/venv/Lib/site-packages/pip/_internal/operations/__pycache__/check.cpython-37.pyc
- heart/venv/Lib/site-packages/pip/_internal/operations/__pycache__/prepare.cpython-37.pyc
- heart/venv/Lib/site-packages/pip/_internal/operations/__pycache__/__init__.cpython-37.pyc
- heart/venv/Lib/site-packages/pip/_internal/pyproject.py
- heart/venv/Lib/site-packages/pip/_internal/req/
- heart/venv/Lib/site-packages/pip/_internal/req/constructors.py
- heart/venv/Lib/site-packages/pip/_internal/req/req_file.py
- heart/venv/Lib/site-packages/pip/_internal/req/req_install.py
- heart/venv/Lib/site-packages/pip/_internal/req/req_set.py
- heart/venv/Lib/site-packages/pip/_internal/req/req_uninstall.py
- heart/venv/Lib/site-packages/pip/_internal/req/__init__.py
- heart/venv/Lib/site-packages/pip/_internal/req/__pycache__/
- heart/venv/Lib/site-packages/pip/_internal/req/__pycache__/constructors.cpython-37.pyc
- heart/venv/Lib/site-packages/pip/_internal/req/__pycache__/req_file.cpython-37.pyc
- heart/venv/Lib/site-packages/pip/_internal/req/__pycache__/req_install.cpython-37.pyc
- heart/venv/Lib/site-packages/pip/_internal/req/__pycache__/req_set.cpython-37.pyc
- heart/venv/Lib/site-packages/pip/_internal/req/__pycache__/req_uninstall.cpython-37.pyc
- heart/venv/Lib/site-packages/pip/_internal/req/__pycache__/__init__.cpython-37.pyc
- heart/venv/Lib/site-packages/pip/_internal/resolution/
- heart/venv/Lib/site-packages/pip/_internal/resolution/base.py
- heart/venv/Lib/site-packages/pip/_internal/resolution/legacy/
- heart/venv/Lib/site-packages/pip/_internal/resolution/legacy/resolver.py
- heart/venv/Lib/site-packages/pip/_internal/resolution/legacy/__init__.py
- heart/venv/Lib/site-packages/pip/_internal/resolution/resolvelib/
- heart/venv/Lib/site-packages/pip/_internal/resolution/resolvelib/base.py
- heart/venv/Lib/site-packages/pip/_internal/resolution/resolvelib/candidates.py
- heart/venv/Lib/site-packages/pip/_internal/resolution/resolvelib/factory.py
- heart/venv/Lib/site-packages/pip/_internal/resolution/resolvelib/found_candidates.py
- heart/venv/Lib/site-packages/pip/_internal/resolution/resolvelib/provider.py
- heart/venv/Lib/site-packages/pip/_internal/resolution/resolvelib/reporter.py
- heart/venv/Lib/site-packages/pip/_internal/resolution/resolvelib/requirements.py
- heart/venv/Lib/site-packages/pip/_internal/resolution/resolvelib/resolver.py
- heart/venv/Lib/site-packages/pip/_internal/resolution/resolvelib/__init__.py
- heart/venv/Lib/site-packages/pip/_internal/resolution/__init__.py
- heart/venv/Lib/site-packages/pip/_internal/resolution/__pycache__/
- heart/venv/Lib/site-packages/pip/_internal/resolution/__pycache__/base.cpython-37.pyc
- heart/venv/Lib/site-packages/pip/_internal/resolution/__pycache__/__init__.cpython-37.pyc
- heart/venv/Lib/site-packages/pip/_internal/self_outdated_check.py
- heart/venv/Lib/site-packages/pip/_internal/utils/
- heart/venv/Lib/site-packages/pip/_internal/utils/appdirs.py
- heart/venv/Lib/site-packages/pip/_internal/utils/compat.py
- heart/venv/Lib/site-packages/pip/_internal/utils/compatibility_tags.py
- heart/venv/Lib/site-packages/pip/_internal/utils/datetime.py
- heart/venv/Lib/site-packages/pip/_internal/utils/deprecation.py
- heart/venv/Lib/site-packages/pip/_internal/utils/direct_url_helpers.py
- heart/venv/Lib/site-packages/pip/_internal/utils/distutils_args.py
- heart/venv/Lib/site-packages/pip/_internal/utils/egg_link.py
- heart/venv/Lib/site-packages/pip/_internal/utils/encoding.py
- heart/venv/Lib/site-packages/pip/_internal/utils/entrypoints.py
- heart/venv/Lib/site-packages/pip/_internal/utils/filesystem.py
- heart/venv/Lib/site-packages/pip/_internal/utils/filetypes.py
- heart/venv/Lib/site-packages/pip/_internal/utils/glibc.py
- heart/venv/Lib/site-packages/pip/_internal/utils/hashes.py
- heart/venv/Lib/site-packages/pip/_internal/utils/inject_securetransport.py
- heart/venv/Lib/site-packages/pip/_internal/utils/logging.py
- heart/venv/Lib/site-packages/pip/_internal/utils/misc.py
- heart/venv/Lib/site-packages/pip/_internal/utils/models.py
- heart/venv/Lib/site-packages/pip/_internal/utils/packaging.py
- heart/venv/Lib/site-packages/pip/_internal/utils/setuptools_build.py
- heart/venv/Lib/site-packages/pip/_internal/utils/subprocess.py
- heart/venv/Lib/site-packages/pip/_internal/utils/temp_dir.py
- heart/venv/Lib/site-packages/pip/_internal/utils/unpacking.py
- heart/venv/Lib/site-packages/pip/_internal/utils/urls.py
- heart/venv/Lib/site-packages/pip/_internal/utils/virtualenv.py
- heart/venv/Lib/site-packages/pip/_internal/utils/wheel.py
- heart/venv/Lib/site-packages/pip/_internal/utils/_log.py
[truncated: 1,072 more entries]
