# Supplementary material for: Left ventricular segmentation method based on optimized UNet and improved CBAM: ESV and EDV tracking study
Source: PLoS One. 2025 Jun 25;20(6):e0325794. doi: 10.1371/journal.pone.0325794 (PMC12193590; doi:10.1371/journal.pone.0325794)
Supplement: S1 File — (ZIP) [file pone.0325794.s001.zip › heart/echonet/config.py]

"""Sets paths based on configuration files."""

import configparser
import os
import types

_FILENAME = None
_PARAM = {}
for filename in ["echonet.cfg",
                 ".echonet.cfg",
                 os.path.expanduser("~/echonet.cfg"),
                 os.path.expanduser("~/.echonet.cfg"),
                 ]:
    if os.path.isfile(filename):
        _FILENAME = filename
        config = configparser.ConfigParser()
        with open(filename, "r") as f:
            config.read_string("[config]\n" + f.read())
            _PARAM = config["config"]
        break

CONFIG = types.SimpleNamespace(
    FILENAME=_FILENAME,
    DATA_DIR=_PARAM.get("data_dir", "a4c-video-dir/"))
