# Supplementary material for: Left ventricular segmentation method based on optimized UNet and improved CBAM: ESV and EDV tracking study
Source: PLoS One. 2025 Jun 25;20(6):e0325794. doi: 10.1371/journal.pone.0325794 (PMC12193590; doi:10.1371/journal.pone.0325794)
Supplement: S1 File — (ZIP) [file pone.0325794.s001.zip › heart/echonet/datasets/echo.py]

"""EchoNet-Dynamic Dataset."""

import pathlib
import os
import collections

import numpy as np
import skimage.draw
import torch.utils.data
#import echonet
import os,sys 
parentdir = os.path.dirname(os.path.dirname(os.path.abspath(__file__))) 
sys.path.insert(0,parentdir)  
import config
import utils


class Echo(torch.utils.data.Dataset):
    """EchoNet-Dynamic Dataset.

    Args:
       描述了 EchoNet-Dynamic 数据集类的初始化参数。EchoNet-Dynamic 数据集用于处理心脏超声视频，提供了多种目标类型和数据增强选项。以下是各参数的详细说明：

root (string): 数据集的根目录。如果未指定，默认使用 echonet.config.DATA_DIR。

split (string): 数据集的划分类型，可以是 "train"（训练集）、"val"（验证集）、"test"（测试集）或 "external_test"（外部测试集）。

target_type (string or list, optional): 目标类型，可以是以下之一或它们的列表，以输出包含所有指定目标类型的元组。目标类型包括：

"Filename"（string）：视频的文件名
"EF"（float）：射血分数
"EDV"（float）：舒张末期容积
"ESV"（float）：收缩末期容积
"LargeIndex"（int）：视频中最大（舒张期）帧的索引
"SmallIndex"（int）：视频中最小（收缩期）帧的索引
"LargeFrame"（np.array shape=(3, height, width)）：归一化的最大（舒张期）帧
"SmallFrame"（np.array shape=(3, height, width)）：归一化的最小（收缩期）帧
"LargeTrace"（np.array shape=(height, width)）：左心室最大（舒张期）分割，0 表示像素在左心室外，1 表示像素在左心室内
"SmallTrace"（np.array shape=(height, width)）：左心室最小（收缩期）分割，0 表示像素在左心室外，1 表示像素在左心室内
默认值为 "EF"。

mean (int, float, or np.array shape=(3,), optional): 用于视频归一化的均值。如果是标量，则对所有通道使用同一均值；如果是数组，则对每个通道使用相应的均值。默认值为 0（视频不进行平移）。

std (int, float, or np.array shape=(3,), optional): 用于视频归一化的标准差。如果是标量，则对所有通道使用同一标准差；如果是数组，则对每个通道使用相应的标准差。默认值为 0（视频不进行缩放）。

length (int or None, optional): 从视频中剪辑的帧数。如果为 None，则返回最长的剪辑。默认值为 16。

period (int, optional): 取样周期，即每 period 帧取一个帧。默认值为 2。

max_length (int or None, optional): 从视频中剪辑的最大帧数（主要用于在 length 为 None 时缩短过长的视频）。如果为 None，则不对任何视频进行缩短。默认值为 250。

clips (int, optional): 取样的剪辑数量，主要用于测试时的数据增强。默认值为 1。

pad (int or None, optional): 在每一侧对所有帧进行的像素填充数量（用于增强）。如果为 None，则不进行填充。默认值为 None。

noise (float or None, optional): 模拟噪声的黑化像素比例。如果为 None，则不添加模拟噪声。默认值为 None。

target_transform (callable, optional): 接受目标并对其进行转换的函数或转换。

external_test_location (string): 用于外部测试的视频路径。
    """

    def __init__(self, root='../../a4c-video-dir',
                 split="train", target_type="EF",
                 mean=0., std=1.,
                 length=16, period=2,
                 max_length=250,
                 clips=1,
                 pad=None,
                 noise=None,
                 target_transform=None,
                 external_test_location=None):

        if root is None:
            root = config.DATA_DIR

        #self.folder = pathlib.Path(root)
        self.folder = root
        self.split = split
        if not isinstance(target_type, list):
            target_type = [target_type]
        # target_type 是否是一个列表，如果不是，就将其转换成包含该元素的列表
        self.target_type = target_type
        self.mean = mean
        self.std = std
        self.length = length
        self.max_length = max_length
        self.period = period
        self.clips = clips
        self.pad = pad
        self.noise = noise
        self.target_transform = target_transform
        self.external_test_location = external_test_location

        self.fnames, self.outcome = [], []

        if split == "external_test":
            self.fnames = sorted(os.listdir(self.external_test_location))
        else:
            #with open(self.folder / "FileList.csv") as f:
            #将filelist.csv文件中的与“split”数据集相同的视频名和属性放到self.fnames和self.outcome中
            with open(self.folder+'./FileList.csv') as f:
                self.header = f.readline().strip().split(",")
                filenameIndex = self.header.index("FileName")
                splitIndex = self.header.index("Split")

                for line in f:
                    lineSplit = line.strip().split(',')

                    fileName = lineSplit[filenameIndex]
                    fileMode = lineSplit[splitIndex].lower()

                    #if split in ["all", fileMode] and os.path.exists(self.folder / "Videos" / fileName):
                    #print(self.folder+"/Videos/" + str(fileName))
                    if split in ["all", fileMode] and os.path.exists(self.folder+"/Videos/" + str(fileName)+'.avi'):
                        self.fnames.append(fileName)
                        self.outcome.append(lineSplit)

            self.frames = collections.defaultdict(list) #文件名.avi=(list:2)[46,61]---应该是frame
            self.trace = collections.defaultdict(_defaultdict_of_lists)

            #with open(self.folder / "VolumeTracings.csv") as f:
            with open(self.folder+"/VolumeTracings.csv") as f:
                header = f.readline().strip().split(",")
                assert header == ["FileName", "X1", "Y1", "X2", "Y2", "Frame"]
                #保证heaer和["FileName", "X1", "Y1", "X2", "Y2", "Frame"]相同
                for line in f:
                    filename, x1, y1, x2, y2, frame = line.strip().split(',')
                    x1 = float(x1)
                    y1 = float(y1)
                    x2 = float(x2)
                    y2 = float(y2)
                    frame = int(frame)
                    if frame not in self.trace[filename]:
                        self.frames[filename].append(frame)
                    self.trace[filename][frame].append((x1, y1, x2, y2))
            for filename in self.frames:
                for frame in self.frames[filename]:
                    self.trace[filename][frame] = np.array(self.trace[filename][frame])

            #print(self.fnames)
            #print(self.frames[os.path.splitext('0X1002E8FBACD08477')[0]])
            keep = [len(self.frames[os.path.splitext(f)[0]+'.avi']) >= 2 for f in self.fnames]
            #print(keep)
            self.fnames = [f for (f, k) in zip(self.fnames, keep) if k]

            self.outcome = [f for (f, k) in zip(self.outcome, keep) if k]

    def __getitem__(self, index):
        # Find filename of video

        if self.split == "external_test":
            video = os.path.join(self.external_test_location, self.fnames[index])
        elif self.split == "clinical_test":
            video = os.path.join(self.folder, "ProcessedStrainStudyA4c", self.fnames[index])
        else:
            video = os.path.join(self.folder, "Videos", self.fnames[index])
        #video += '.avi'
        # Load video into np.array
        video = utils.loadvideo(video).astype(np.float32)
        # Add simulated noise (black out random pixels)
        # 0 represents black at this point (video has not been normalized yet)
        if self.noise is not None:
            n = video.shape[1] * video.shape[2] * video.shape[3]
            ind = np.random.choice(n, round(self.noise * n), replace=False)
            f = ind % video.shape[1]
            ind //= video.shape[1]
            i = ind % video.shape[2]
            ind //= video.shape[2]
            j = ind
            video[:, f, i, j] = 0

        # Apply normalization
        if isinstance(self.mean, (float, int)):
            video -= self.mean
        else:
            video -= self.mean.reshape(3, 1, 1, 1)

        if isinstance(self.std, (float, int)):
            video /= self.std
        else:
            video /= self.std.reshape(3, 1, 1, 1)

        # Set number of frames
        c, f, h, w = video.shape
        if self.length is None:
            # Take as many frames as possible
            length = f // self.period
        else:
            # Take specified number of frames
            length = self.length

        if self.max_length is not None:
            # Shorten videos to max_length
            length = min(length, self.max_length)

        if f < length * self.period:
            # Pad video with frames filled with zeros if too short
            # 0 represents the mean color (dark grey), since this is after normalization
            video = np.concatenate((video, np.zeros((c, length * self.period - f, h, w), video.dtype)), axis=1)
            c, f, h, w = video.shape  # pylint: disable=E0633

        if self.clips == "all":
            # Take all possible clips of desired length
            start = np.arange(f - (length - 1) * self.period)
        else:
            # Take random clips from video
            start = np.random.choice(f - (length - 1) * self.period, self.clips)

        # Gather targets
        target = []
        for t in self.target_type:
            key = os.path.splitext(self.fnames[index])[0]
            key += '.avi'
            if t == "Filename":
                target.append(self.fnames[index])
            elif t == "LargeIndex":
                # Traces are sorted by cross-sectional area
                # Largest (diastolic) frame is last
                target.append(np.int32(self.frames[key][-1]))
            elif t == "SmallIndex":
                # Largest (diastolic) frame is first
                target.append(np.int32(self.frames[key][0]))
            elif t == "LargeFrame":
                target.append(video[:, self.frames[key][-1], :, :])
            elif t == "SmallFrame":
                target.append(video[:, self.frames[key][0], :, :])
            elif t in ["LargeTrace", "SmallTrace"]:
                if t == "LargeTrace":
                    t = self.trace[key][self.frames[key][-1]]
                else:
                    t = self.trace[key][self.frames[key][0]]
                x1, y1, x2, y2 = t[:, 0], t[:, 1], t[:, 2], t[:, 3]
                x = np.concatenate((x1[1:], np.flip(x2[1:])))
                y = np.concatenate((y1[1:], np.flip(y2[1:])))

                r, c = skimage.draw.polygon(np.rint(y).astype(np.int32), np.rint(x).astype(np.int32), (video.shape[2], video.shape[3]))
                mask = np.zeros((video.shape[2], video.shape[3]), np.float32)
                mask[r, c] = 1
                target.append(mask)
            else:
                if self.split == "clinical_test" or self.split == "external_test":
                    target.append(np.float32(0))
                else:
                    target.append(np.float32(self.outcome[index][self.header.index(t)]))

        if target != []:
            target = tuple(target) if len(target) > 1 else target[0]
            if self.target_transform is not None:
                target = self.target_transform(target)

        # Select random clips
        video = tuple(video[:, s + self.period * np.arange(length), :, :] for s in start)
        if self.clips == 1:
            video = video[0]
        else:
            video = np.stack(video)

        if self.pad is not None:
            # Add padding of zeros (mean color of videos)
            # Crop of original size is taken out
            # (Used as augmentation)
            c, l, h, w = video.shape
            temp = np.zeros((c, l, h + 2 * self.pad, w + 2 * self.pad), dtype=video.dtype)
            temp[:, :, self.pad:-self.pad, self.pad:-self.pad] = video  # pylint: disable=E1130
            i, j = np.random.randint(0, 2 * self.pad, 2)
            video = temp[:, :, i:(i + h), j:(j + w)]

        return video, target

    def __len__(self):
        return len(self.fnames)


def _defaultdict_of_lists():
    """Returns a defaultdict of lists.

    This is used to avoid issues with Windows (if this function is anonymous,
    the Echo dataset cannot be used in a dataloader).
    """

    return collections.defaultdict(list)
