# Supplementary material for: Left ventricular segmentation method based on optimized UNet and improved CBAM: ESV and EDV tracking study
Source: PLoS One. 2025 Jun 25;20(6):e0325794. doi: 10.1371/journal.pone.0325794 (PMC12193590; doi:10.1371/journal.pone.0325794)
Supplement: S1 File — (ZIP) [file pone.0325794.s001.zip › heart/echonet/datasets/__init__.py]

"""
The echonet.datasets submodule defines a Pytorch dataset for loading
echocardiogram videos.
"""

from .echo import Echo

__all__ = ["Echo"]
