# Supplementary material for: Left ventricular segmentation method based on optimized UNet and improved CBAM: ESV and EDV tracking study
Source: PLoS One. 2025 Jun 25;20(6):e0325794. doi: 10.1371/journal.pone.0325794 (PMC12193590; doi:10.1371/journal.pone.0325794)
Supplement: S1 File — (ZIP) [file pone.0325794.s001.zip › heart/echonet/utils/cbamyh4.py]

"""Functions for training and running segmentation."""
import math
import os
import time
from scipy.spatial.distance import directed_hausdorff
from fvcore.nn import FlopCountAnalysis, parameter_count
import torchprofile
import matplotlib.pyplot as plt
import numpy as np
import scipy.signal
import skimage.draw
import torch
import torchvision
import tqdm
import torch.nn as nn
import torch.nn.functional as F
from torch.optim.lr_scheduler import ReduceLROnPlateau, StepLR
import os, sys

parentdir = os.path.dirname(os.path.dirname(os.path.abspath(__file__)))
sys.path.insert(0, parentdir)
import utils
from datasets import echo

# 统计显著性检验相关 
from scipy.stats import ttest_ind

def bootstrap_ci(data, num_samples=1000, alpha=0.05):
    
    means = []
    n = len(data)
    data = np.array(data)
    for _ in range(num_samples):
        sample = np.random.choice(data, n, replace=True)
        means.append(sample.mean())
    lower = np.percentile(means, 100 * (alpha / 2))
    upper = np.percentile(means, 100 * (1 - alpha / 2))
    return lower, upper

def compute_p_value(group1, group2):
    
    t_stat, p_val = ttest_ind(group1, group2, equal_var=False)
    return p_val

#  网络结构

class SimAM(nn.Module):
    def __init__(self, lambda_val=0.5):
        super(SimAM, self).__init__()
        self.lambda_val = lambda_val
    def forward(self, X):
        batch_size, channels, height, width = X.size()
        mean = X.mean(dim=[2, 3], keepdim=True)
        d = (X - mean).pow(2)
        n = height * width - 1
        v = d.sum(dim=[2, 3], keepdim=True) / n
        E_inv = d / (4 * (v + self.lambda_val)) + 0.5
        return X * torch.sigmoid(E_inv)

class ChannelAttention(nn.Module):
    def __init__(self, in_channels, reduction=16):
        super(ChannelAttention, self).__init__()
        self.avg_pool = nn.AdaptiveAvgPool2d(1)
        self.max_pool = nn.AdaptiveMaxPool2d(1)
        self.fc1 = nn.Conv2d(in_channels, in_channels // reduction, 1, bias=False)
        self.relu1 = nn.ReLU(inplace=True)
        self.fc2 = nn.Conv2d(in_channels // reduction, in_channels, 1, bias=False)
        self.sigmoid = nn.Sigmoid()
    def forward(self, x):
        avg_out = self.fc2(self.relu1(self.fc1(self.avg_pool(x))))
        max_out = self.fc2(self.relu1(self.fc1(self.max_pool(x))))
        out = avg_out + max_out
        return self.sigmoid(out)

class SpatialAttention(nn.Module):
    def __init__(self, kernel_size=7):
        super(SpatialAttention, self).__init__()
        assert kernel_size in (3, 7), 'kernel size must be 3 or 7'
        padding = 3 if kernel_size == 7 else 1
        self.conv1 = nn.Conv2d(2, 1, kernel_size, padding=padding, bias=False)
        self.sigmoid = nn.Sigmoid()
    def forward(self, x):
        avg_out = torch.mean(x, dim=1, keepdim=True)
        max_out, _ = torch.max(x, dim=1, keepdim=True)
        x = torch.cat([avg_out, max_out], dim=1)
        x = self.conv1(x)
        return self.sigmoid(x)

class CBAM(nn.Module):
    def __init__(self, in_channels, reduction=16, kernel_size=7, lambda_val=1e-5):
        super(CBAM, self).__init__()
        self.ca = ChannelAttention(in_channels, reduction)
        self.simam = SimAM(in_channels)
        self.sa = SpatialAttention(kernel_size)
    def forward(self, x):
        out = self.ca(x) * x  # Apply Channel Attention
        out = self.simam(out)  # Apply SimAM
        out = self.sa(out) * out  # Apply Spatial Attention
        return out

class VGGBlock(nn.Module):
    def __init__(self, in_channels, middle_channels, out_channels):
        super().__init__()
        self.relu = nn.ReLU(inplace=True)
        self.conv1 = nn.Conv2d(in_channels, middle_channels, 3, padding=1)
        self.bn1 = nn.BatchNorm2d(middle_channels)
        self.conv2 = nn.Conv2d(middle_channels, out_channels, 3, padding=1)
        self.bn2 = nn.BatchNorm2d(out_channels)
        self.cbam = CBAM(out_channels)
    def forward(self, x):
        out = self.conv1(x)
        out = self.bn1(out)
        out = self.relu(out)
        out = self.conv2(out)
        out = self.bn2(out)
        out = self.relu(out)
        out = self.cbam(out)
        return out

class NestedUNetBlock(nn.Module):
    def __init__(self, in_channels, middle_channels, out_channels):
        super(NestedUNetBlock, self).__init__()
        self.pool = nn.MaxPool2d(2, 2)
        self.up = nn.ConvTranspose2d(out_channels, out_channels, kernel_size=2, stride=2)
        self.vgg1 = VGGBlock(in_channels, middle_channels, out_channels)
        self.vgg2 = VGGBlock(out_channels + out_channels, middle_channels, out_channels)
        self.conv = nn.Conv2d(in_channels, out_channels, kernel_size=1)
    def forward(self, x):
        identity = self.conv(x)
        x = self.pool(x)
        x = self.vgg1(x)
        x = self.up(x)
        x = torch.cat([x, identity], dim=1)
        x = self.vgg2(x)
        return x

class PrunedNestedUNet(nn.Module):
    def __init__(self, num_classes, input_channels=3, deep_supervision=False, **kwargs):
        super(PrunedNestedUNet, self).__init__()
        nb_filter = [32, 64, 128, 256, 512]
        self.deep_supervision = deep_supervision
        self.pool = nn.MaxPool2d(2, 2)
        self.up = nn.Upsample(scale_factor=2, mode='bilinear', align_corners=True)
        self.conv0_0 = NestedUNetBlock(input_channels, nb_filter[0], nb_filter[0])
        self.conv1_0 = NestedUNetBlock(nb_filter[0], nb_filter[1], nb_filter[1])
        self.conv2_0 = NestedUNetBlock(nb_filter[1], nb_filter[2], nb_filter[2])
        self.conv3_0 = NestedUNetBlock(nb_filter[2], nb_filter[3], nb_filter[3])
        self.conv0_1 = NestedUNetBlock(nb_filter[0] + nb_filter[1], nb_filter[0], nb_filter[0])
        self.conv1_1 = NestedUNetBlock(nb_filter[1] + nb_filter[2], nb_filter[1], nb_filter[1])
        self.conv2_1 = NestedUNetBlock(nb_filter[2] + nb_filter[3], nb_filter[2], nb_filter[2])
        self.conv0_2 = NestedUNetBlock(nb_filter[0] * 2 + nb_filter[1], nb_filter[0], nb_filter[0])
        self.conv1_2 = NestedUNetBlock(nb_filter[1] * 2 + nb_filter[2], nb_filter[1], nb_filter[1])
        self.conv0_3 = NestedUNetBlock(nb_filter[0] * 3 + nb_filter[1], nb_filter[0], nb_filter[0])
        if self.deep_supervision:
            self.final1 = nn.Conv2d(nb_filter[0], num_classes, kernel_size=1)
            self.final2 = nn.Conv2d(nb_filter[0], num_classes, kernel_size=1)
            self.final3 = nn.Conv2d(nb_filter[0], num_classes, kernel_size=1)
        else:
            self.final = nn.Conv2d(nb_filter[0], num_classes, kernel_size=1)
    def forward(self, x):
        x0_0 = self.conv0_0(x)
        x1_0 = self.conv1_0(self.pool(x0_0))
        x0_1 = self.conv0_1(torch.cat([x0_0, self.up(x1_0)], 1))
        x2_0 = self.conv2_0(self.pool(x1_0))
        x1_1 = self.conv1_1(torch.cat([x1_0, self.up(x2_0)], 1))
        x0_2 = self.conv0_2(torch.cat([x0_0, x0_1, self.up(x1_1)], 1))
        x3_0 = self.conv3_0(self.pool(x2_0))
        x2_1 = self.conv2_1(torch.cat([x2_0, self.up(x3_0)], 1))
        x1_2 = self.conv1_2(torch.cat([x1_0, x1_1, self.up(x2_1)], 1))
        x0_3 = self.conv0_3(torch.cat([x0_0, x0_1, x0_2, self.up(x1_2)], 1))
        if self.deep_supervision:
            output1 = self.final1(x0_1)
            output2 = self.final2(x0_2)
            output3 = self.final3(x0_3)
            return [output1, output2, output3]
        else:
            output = self.final(x0_3)
            return output

def calculate_metrics(large_inter, large_union, small_inter, small_union):
    dice_score = 2 * (large_inter.sum() + small_inter.sum()) / (large_union.sum() + large_inter.sum() + small_union.sum() + small_inter.sum())
    iou_score = (large_inter.sum() + small_inter.sum()) / (large_union.sum() + large_inter.sum() + small_union.sum() + small_inter.sum())
    return dice_score, iou_score

def plot_metrics(dice_scores, iou_scores, output_dir,
                 dice_train_epoch=None, dice_val_epoch=None,
                 iou_train_epoch=None, iou_val_epoch=None):
    epochs = range(len(dice_scores['train']))
    plt.figure(figsize=(12, 5))
    plt.subplot(1, 2, 1)
    plt.plot(epochs, dice_scores['train'], label='Train Dice')
    plt.plot(epochs, dice_scores['val'], label='Val Dice')
    plt.xlabel('Epochs')
    plt.ylabel('Dice Score')
    plt.title('Dice Score Over Epochs')
    plt.legend()
    if dice_train_epoch is not None and dice_val_epoch is not None:
        ci_train = bootstrap_ci(dice_train_epoch)
        ci_val = bootstrap_ci(dice_val_epoch)
        plt.annotate(f"Train 95% CI: [{ci_train[0]:.3f}, {ci_train[1]:.3f}]",
                     (epochs[-1], dice_scores['train'][-1]))
        plt.annotate(f"Val 95% CI: [{ci_val[0]:.3f}, {ci_val[1]:.3f}]",
                     (epochs[-1], dice_scores['val'][-1]))
    plt.subplot(1, 2, 2)
    plt.plot(epochs, iou_scores['train'], label='Train IoU')
    plt.plot(epochs, iou_scores['val'], label='Val IoU')
    plt.xlabel('Epochs')
    plt.ylabel('IoU Score')
    plt.title('IoU Score Over Epochs')
    plt.legend()
    if iou_train_epoch is not None and iou_val_epoch is not None:
        ci_train = bootstrap_ci(iou_train_epoch)
        ci_val = bootstrap_ci(iou_val_epoch)
        plt.annotate(f"Train 95% CI: [{ci_train[0]:.3f}, {ci_train[1]:.3f}]",
                     (epochs[-1], iou_scores['train'][-1]))
        plt.annotate(f"Val 95% CI: [{ci_val[0]:.3f}, {ci_val[1]:.3f}]",
                     (epochs[-1], iou_scores['val'][-1]))
    plt.tight_layout()
    plt.savefig(os.path.join(output_dir, "cbamyh4.png"))
    plt.show()

class DiceLoss(nn.Module):
    def __init__(self, smooth=1):
        super(DiceLoss, self).__init__()
        self.smooth = smooth
    def forward(self, inputs, targets):
        inputs = torch.sigmoid(inputs)
        inputs = inputs.view(-1)
        targets = targets.view(-1)
        intersection = (inputs * targets).sum()
        dice = (2. * intersection + self.smooth) / (inputs.sum() + targets.sum() + self.smooth)
        return 1 - dice

class EarlyStopping:
    def __init__(self, patience=10, verbose=False, delta=0):
        self.patience = patience
        self.verbose = verbose
        self.delta = delta
        self.best_score = None
        self.early_stop = False
        self.counter = 0
    def __call__(self, val_loss, model):
        score = -val_loss
        if self.best_score is None:
            self.best_score = score
        elif score < self.best_score + self.delta:
            self.counter += 1
            if self.counter >= self.patience:
                self.early_stop = True
        else:
            self.best_score = score
            self.counter = 0

def compute_flops_params(model, input_size):
    input_tensor = torch.randn(*input_size).to(next(model.parameters()).device)
    flops = FlopCountAnalysis(model, input_tensor).total()
    params = parameter_count(model)['']
    return flops, params

def run_epoch(model, dataloaders, train, optim, device, dice_weight=0.8, bce_weight=0.2):
    total = 0.
    n = 0
    pos = 0
    neg = 0
    pos_pix = 0
    neg_pix = 0
    model.train(train)
    large_inter = 0
    large_union = 0
    small_inter = 0
    small_union = 0
    large_inter_list = []
    large_union_list = []
    small_inter_list = []
    small_union_list = []
    dice_loss_fn = DiceLoss()
    bce_loss_fn = nn.BCEWithLogitsLoss()
    with torch.set_grad_enabled(train):
        with tqdm.tqdm(total=len(dataloaders)) as pbar:
            for (_, (large_frame, small_frame, large_trace, small_trace)) in dataloaders:
                pos += (large_trace == 1).sum().item()
                pos += (small_trace == 1).sum().item()
                neg += (large_trace == 0).sum().item()
                neg += (small_trace == 0).sum().item()
                pos_pix += (large_trace == 1).sum(0).to("cpu").detach().numpy()
                pos_pix += (small_trace == 1).sum(0).to("cpu").detach().numpy()
                neg_pix += (large_trace == 0).sum(0).to("cpu").detach().numpy()
                neg_pix += (small_trace == 0).sum(0).to("cpu").detach().numpy()
                large_frame = large_frame.to(device)
                large_trace = large_trace.to(device)
                y_large = model(large_frame)
                loss_large_dice = dice_loss_fn(y_large[:, 0, :, :], large_trace)
                loss_large_bce = bce_loss_fn(y_large[:, 0, :, :], large_trace)
                loss_large = dice_weight * loss_large_dice + bce_weight * loss_large_bce
                large_inter_np = np.logical_and(y_large[:, 0, :, :].detach().cpu().numpy() > 0., large_trace[:, :, :].detach().cpu().numpy() > 0.).sum((1, 2))
                large_union_np = np.logical_or(y_large[:, 0, :, :].detach().cpu().numpy() > 0., large_trace[:, :, :].detach().cpu().numpy() > 0.).sum((1, 2))
                large_inter += large_inter_np.sum()
                large_union += large_union_np.sum()
                large_inter_list.extend(large_inter_np)
                large_union_list.extend(large_union_np)
                small_frame = small_frame.to(device)
                small_trace = small_trace.to(device)
                y_small = model(small_frame)
                loss_small_dice = dice_loss_fn(y_small[:, 0, :, :], small_trace)
                loss_small_bce = bce_loss_fn(y_small[:, 0, :, :], small_trace)
                loss_small = dice_weight * loss_small_dice + bce_weight * loss_small_bce
                small_inter_np = np.logical_and(y_small[:, 0, :, :].detach().cpu().numpy() > 0., small_trace[:, :, :].detach().cpu().numpy() > 0.).sum((1, 2))
                small_union_np = np.logical_or(y_small[:, 0, :, :].detach().cpu().numpy() > 0., small_trace[:, :, :].detach().cpu().numpy() > 0.).sum((1, 2))
                small_inter += small_inter_np.sum()
                small_union += small_union_np.sum()
                small_inter_list.extend(small_inter_np)
                small_union_list.extend(small_union_np)
                loss = (loss_large + loss_small) / 2
                if train:
                    optim.zero_grad()
                    loss.backward()
                    optim.step()
                total += loss.item()
                n += large_trace.size(0)
                p = pos / (pos + neg)
                p_pix = (pos_pix + 1) / (pos_pix + neg_pix + 2)
                pbar.set_postfix_str("{:.4f} ({:.4f}) / {:.4f} {:.4f}, {:.4f}, {:.4f}".format(total / n / 112 / 112, loss.item() / large_trace.size(0) / 112 / 112, -p * math.log(p) - (1 - p) * math.log(1 - p), (-p_pix * np.log(p_pix) - (1 - p_pix) * np.log(1 - p_pix)).mean(), 2 * large_inter / (large_union + large_inter), 2 * small_inter / (small_union + small_inter)))
                pbar.update()
    large_inter_list = np.array(large_inter_list)
    large_union_list = np.array(large_union_list)
    small_inter_list = np.array(small_inter_list)
    small_union_list = np.array(small_union_list)
    return (total / n / 112 / 112,
            large_inter_list,
            large_union_list,
            small_inter_list,
            small_union_list,
            )

def _video_collate_fn(x):
    video, target = zip(*x)  # Extract the videos and targets
    i = list(map(lambda t: t.shape[1], video))  # Extract lengths of videos in frames
    video = torch.as_tensor(np.swapaxes(np.concatenate(video, 1), 0, 1))
    target = zip(*target)
    return video, target, i

def run(num_epochs=50,
        modelname="cbamyh4",
        pretrained=False,
        output=None,
        device=None,
        n_train_patients=None,
        num_workers=0,
        batch_size=20,
        seed=0,
        lr_step_period=None,
        save_segmentation=True,
        block_size=256,
        run_test=False,
        dice_weight=0.8,
        bce_weight=0.2):
    np.random.seed(seed)
    torch.manual_seed(seed)
    if output is None:
        output = os.path.join("output", "segmentation", "{}_{}".format(modelname, "pretrained" if pretrained else "random"))
    os.makedirs(output, exist_ok=True)
    if device is None:
        device = "cuda" if torch.cuda.is_available() else "cpu"
    device = torch.device("cuda" if torch.cuda.is_available() else "cpu")
    model = PrunedNestedUNet(num_classes=1)
    if device.type == "cuda":
        model = torch.nn.DataParallel(model)
    model.to(device)
    input_size = (1, 3, 256, 256)
    flops, params = compute_flops_params(model, input_size)
    print(f"FLOPs: {flops}, Params: {params}")
    optim = torch.optim.Adam(model.parameters(), lr=1e-4, weight_decay=1e-5)
    scheduler = ReduceLROnPlateau(optim, mode='min', factor=0.1, patience=5)
    step_scheduler = StepLR(optim, step_size=10, gamma=0.1)
    mean, std = utils.get_mean_and_std(echo.Echo(split="train"))
    tasks = ["LargeFrame", "SmallFrame", "LargeTrace", "SmallTrace"]
    kwargs = {"target_type": tasks,
              "mean": mean,
              "std": std
              }
    train_dataset = echo.Echo(split="train", **kwargs)
    if n_train_patients is not None and len(train_dataset) > n_train_patients:
        indices = np.random.choice(len(train_dataset), n_train_patients, replace=False)
        train_dataset = torch.utils.data.Subset(train_dataset, indices)
    train_dataloader = torch.utils.data.DataLoader(
        train_dataset, batch_size=batch_size, num_workers=num_workers, shuffle=True, pin_memory=(device.type == "cuda"), drop_last=True)
    val_dataloader = torch.utils.data.DataLoader(
        echo.Echo(split="val", **kwargs), batch_size=batch_size, num_workers=num_workers, shuffle=True, pin_memory=(device.type == "cuda"))
    dataloaders = {'train': train_dataloader, 'val': val_dataloader}
    early_stopping = EarlyStopping(patience=10, verbose=True)
    dice_scores = {'train': [], 'val': []}
    iou_scores = {'train': [], 'val': []}
    dice_epoch_pixel_scores = {'train': [], 'val': []}
    iou_epoch_pixel_scores = {'train': [], 'val': []}
    with open(os.path.join(output, "log.csv"), "a") as f:
        epoch_resume = 0
        bestLoss = float("inf")
        try:
            checkpoint = torch.load(os.path.join(output, "checkpoint.pt"))
            model.load_state_dict(checkpoint['state_dict'])
            optim.load_state_dict(checkpoint['opt_dict'])
            scheduler.load_state_dict(checkpoint['scheduler_dict'])
            epoch_resume = checkpoint["epoch"] + 1
            bestLoss = checkpoint["best_loss"]
            f.write("Resuming from epoch {}\n".format(epoch_resume))
        except FileNotFoundError:
            f.write("Starting run from scratch\n")
        f.write("FLOPs: {}, Params: {}\n".format(flops, params))
        for epoch in range(epoch_resume, num_epochs):
            print("Epoch #{}".format(epoch), flush=True)
            epoch_pixel_metrics = {}
            for phase in ['train', 'val']:
                start_time = time.time()
                for i in range(torch.cuda.device_count()):
                    torch.cuda.reset_max_memory_allocated(i)
                    torch.cuda.reset_max_memory_cached(i)
                loss, large_inter, large_union, small_inter, small_union = run_epoch(model, dataloaders[phase], phase == "train", optim, device, dice_weight)
                overall_dice = 2 * (large_inter.sum() + small_inter.sum()) / (large_union.sum() + large_inter.sum() + small_union.sum() + small_inter.sum())
                large_dice = 2 * large_inter.sum() / (large_union.sum() + large_inter.sum())
                small_dice = 2 * small_inter.sum() / (small_union.sum() + small_inter.sum())
                dice_score, iou_score = calculate_metrics(large_inter, large_union, small_inter, small_union)
                dice_scores[phase].append(dice_score)
                iou_scores[phase].append(iou_score)
                pixel_dice = 2 * np.concatenate([large_inter, small_inter]) / (np.concatenate([large_union, small_union]) + np.concatenate([large_inter, small_inter]) + 1e-8)
                pixel_iou = np.concatenate([large_inter, small_inter]) / (np.concatenate([large_union, small_union]) + np.concatenate([large_inter, small_inter]) + 1e-8)
                dice_epoch_pixel_scores[phase] = pixel_dice
                iou_epoch_pixel_scores[phase] = pixel_iou
                f.write("{},{},{},{},{},{},{},{},{},{},{},{}\n".format(epoch,
                                                                                loss,
                                                                                dice_scores[phase][-1],
                                                                                iou_scores[phase][-1],
                                                                                time.time() - start_time,
                                                                                phase,
                                                                                overall_dice,
                                                                                large_dice,
                                                                                small_dice,
                                                                                large_inter.size,
                                                                                sum(torch.cuda.max_memory_allocated()
                                                                                    for i in
                                                                                    range(torch.cuda.device_count())),
                                                                                sum(torch.cuda.max_memory_reserved() for
                                                                                    i in
                                                                                    range(torch.cuda.device_count())),
                                                                                batch_size
                                                                                ))
                f.flush()
            if phase == 'val':
                scheduler.step(loss)
            step_scheduler.step()
            early_stopping(loss, model)
            if early_stopping.early_stop:
                print(f"Early stopping at epoch {epoch}")
                break
            train_dice_ci = bootstrap_ci(dice_epoch_pixel_scores['train'])
            val_dice_ci = bootstrap_ci(dice_epoch_pixel_scores['val'])
            dice_pval = compute_p_value(dice_epoch_pixel_scores['train'], dice_epoch_pixel_scores['val'])
            print(f"Train Dice 95% CI: [{train_dice_ci[0]:.4f}, {train_dice_ci[1]:.4f}]")
            print(f"Val Dice 95% CI:   [{val_dice_ci[0]:.4f}, {val_dice_ci[1]:.4f}]")
            print(f"Dice p-value (train vs val): {dice_pval:.4e}")
            train_iou_ci = bootstrap_ci(iou_epoch_pixel_scores['train'])
            val_iou_ci = bootstrap_ci(iou_epoch_pixel_scores['val'])
            iou_pval = compute_p_value(iou_epoch_pixel_scores['train'], iou_epoch_pixel_scores['val'])
            print(f"Train IoU 95% CI: [{train_iou_ci[0]:.4f}, {train_iou_ci[1]:.4f}]")
            print(f"Val IoU 95% CI:   [{val_iou_ci[0]:.4f}, {val_iou_ci[1]:.4f}]")
            print(f"IoU p-value (train vs val): {iou_pval:.4e}")
            f.write(f"Epoch {epoch}, Train Dice 95% CI: {train_dice_ci}, Val Dice 95% CI: {val_dice_ci}, p={dice_pval}\n")
            f.write(f"Epoch {epoch}, Train IoU 95% CI: {train_iou_ci}, Val IoU 95% CI: {val_iou_ci}, p={iou_pval}\n")
            f.flush()
            plot_metrics(
                dice_scores, iou_scores, output,
                dice_epoch_pixel_scores['train'], dice_epoch_pixel_scores['val'],
                iou_epoch_pixel_scores['train'], iou_epoch_pixel_scores['val']
            )
            save = {
                'epoch': epoch,
                'state_dict': model.state_dict(),
                'best_loss': bestLoss,
                'loss': loss,
                'opt_dict': optim.state_dict(),
                'scheduler_dict': scheduler.state_dict(),
            }
            torch.save(save, os.path.join(output, "checkpoint.pt"))
            if loss < bestLoss:
                torch.save(save, os.path.join(output, "best.pt"))
                bestLoss = loss
        checkpoint = torch.load(os.path.join(output, "best.pt"))
        model.load_state_dict(checkpoint['state_dict'])
        f.write("Best validation loss {} from epoch {}\n".format(checkpoint["loss"], checkpoint["epoch"]))
        f.flush()
   

if __name__ == '__main__':
    run(num_epochs=40,
        modelname="cbamyh4",
        pretrained=False,
        output=None,
        device=None,
        n_train_patients=None,
        num_workers=0,
        batch_size=2,
        seed=0,
        lr_step_period=None,
        save_segmentation=True,
        block_size=64,
        run_test=False,
        dice_weight=0.8,
        bce_weight=0.2)
