# Supplementary material for: Left ventricular segmentation method based on optimized UNet and improved CBAM: ESV and EDV tracking study
Source: PLoS One. 2025 Jun 25;20(6):e0325794. doi: 10.1371/journal.pone.0325794 (PMC12193590; doi:10.1371/journal.pone.0325794)
Supplement: S1 File — (ZIP) [file pone.0325794.s001.zip › heart/echonet/__init__.py]

"""
The echonet package contains code for loading echocardiogram videos, and
functions for training and testing segmentation and ejection fraction
prediction models.
"""

from echonet.__version__ import __version__
from echonet.config import CONFIG as config
import echonet.datasets as datasets
import echonet.utils as utils

__all__ = ["__version__", "config", "datasets", "utils"]
