# Supplementary material for: Left ventricular segmentation method based on optimized UNet and improved CBAM: ESV and EDV tracking study
Source: PLoS One. 2025 Jun 25;20(6):e0325794. doi: 10.1371/journal.pone.0325794 (PMC12193590; doi:10.1371/journal.pone.0325794)
Supplement: S1 File — (ZIP) [file pone.0325794.s001.zip › heart/setup.py]

#!/usr/bin/env python3
"""Metadata for package to allow installation with pip."""

import os

import setuptools

with open("README.md", "r") as fh:
    long_description = fh.read()

# Use same version from code
# See 3 from
# https://packaging.python.org/guides/single-sourcing-package-version/
version = {}
with open(os.path.join("echonet", "__version__.py")) as f:
    exec(f.read(), version)  # pylint: disable=W0122

setuptools.setup(
    name="echonet",
    description="Video-based AI for beat-to-beat cardiac function assessment.",
    version=version["__version__"],
    url="https://echonet.github.io/dynamic",
    packages=setuptools.find_packages(),
    install_requires=[
        "numpy",
        "torch",
        "torchvision",
        "opencv-python",
        "scikit-image",
        "tqdm",
        "sklearn"
    ],
    classifiers=[
        "Programming Language :: Python :: 3",
    ]
)
