# Supplementary material for: Left ventricular segmentation method based on optimized UNet and improved CBAM: ESV and EDV tracking study
Source: PLoS One. 2025 Jun 25;20(6):e0325794. doi: 10.1371/journal.pone.0325794 (PMC12193590; doi:10.1371/journal.pone.0325794)
Supplement: S1 File — (ZIP) [file pone.0325794.s001.zip › heart/venv/pyvenv.cfg]

home = E:\zm\anaconda_heart
implementation = CPython
version_info = 3.7.0.final.0
virtualenv = 20.16.7
include-system-site-packages = false
base-prefix = E:\zm\anaconda_heart
base-exec-prefix = E:\zm\anaconda_heart
base-executable = E:\zm\anaconda_heart\python.exe
