# Supplementary material for: Left ventricular segmentation method based on optimized UNet and improved CBAM: ESV and EDV tracking study
Source: PLoS One. 2025 Jun 25;20(6):e0325794. doi: 10.1371/journal.pone.0325794 (PMC12193590; doi:10.1371/journal.pone.0325794)
Supplement: S1 File — (ZIP) [file pone.0325794.s001.zip › heart/venv/Scripts/activate.bat]

@set "VIRTUAL_ENV=E:\zm\py_workspace\heart\venv"

@if defined _OLD_VIRTUAL_PROMPT (
    @set "PROMPT=%_OLD_VIRTUAL_PROMPT%"
) else (
    @if not defined PROMPT (
        @set "PROMPT=$P$G"
    )
    @if not defined VIRTUAL_ENV_DISABLE_PROMPT (
        @set "_OLD_VIRTUAL_PROMPT=%PROMPT%"
    )
)
@if not defined VIRTUAL_ENV_DISABLE_PROMPT (
    @if "" NEQ "" (
        @set "PROMPT=() %PROMPT%"
    ) else (
        @for %%d in ("%VIRTUAL_ENV%") do @set "PROMPT=(%%~nxd) %PROMPT%"
    )
)

@REM Don't use () to avoid problems with them in %PATH%
@if defined _OLD_VIRTUAL_PYTHONHOME @goto ENDIFVHOME
    @set "_OLD_VIRTUAL_PYTHONHOME=%PYTHONHOME%"
:ENDIFVHOME

@set PYTHONHOME=

@REM if defined _OLD_VIRTUAL_PATH (
@if not defined _OLD_VIRTUAL_PATH @goto ENDIFVPATH1
    @set "PATH=%_OLD_VIRTUAL_PATH%"
:ENDIFVPATH1
@REM ) else (
@if defined _OLD_VIRTUAL_PATH @goto ENDIFVPATH2
    @set "_OLD_VIRTUAL_PATH=%PATH%"
:ENDIFVPATH2

@set "PATH=%VIRTUAL_ENV%\Scripts;%PATH%"
