# Supplementary material for: Left ventricular segmentation method based on optimized UNet and improved CBAM: ESV and EDV tracking study
Source: PLoS One. 2025 Jun 25;20(6):e0325794. doi: 10.1371/journal.pone.0325794 (PMC12193590; doi:10.1371/journal.pone.0325794)
Supplement: S2 File — (ZIP) [file pone.0325794.s002.zip]

Archive with 3 entries (2 files):
- dataset/
- dataset/FileList.csv
- dataset/VolumeTracings.csv
