# Supplementary material for: Left ventricular segmentation method based on optimized UNet and improved CBAM: ESV and EDV tracking study
Source: PLoS One. 2025 Jun 25;20(6):e0325794. doi: 10.1371/journal.pone.0325794 (PMC12193590; doi:10.1371/journal.pone.0325794)
Supplement: S2 File — (ZIP) [file pone.0325794.s002.zip › dataset/FileList.csv]

FileName	EF	ESV	EDV	FrameHeight	FrameWidth	FPS	NumberOfFrames	Split
0X100009310A3BD7FC	78.49840597	14.88136797	69.21053366	112	112	50	174	VAL
0X1002E8FBACD08477	59.10198811	40.38387624	98.74288352	112	112	50	215	TRAIN
0X1005D03EED19C65B	62.36379841	14.2677839	37.90973395	112	112	50	104	TRAIN
0X10075961BC11C88E	54.54509675	33.14308352	72.91420979	112	112	55	122	TRAIN
0X10094BA0A028EAC3	24.88774165	127.5819446	169.8550242	112	112	52	207	VAL
0X100CF05D141FF143	55.95179045	47.45383119	107.7315779	112	112	50	248	TEST
0X100E3B8D3280BEC5	36.57373876	81.74728111	128.8855429	112	112	38	101	TRAIN
0X100E491B3CD58DE2	33.99174499	76.86556916	116.4484187	112	112	50	226	TRAIN
0X100F044876B98F90	69.31525203	25.13140943	81.90195812	112	112	50	221	TRAIN
0X101026B90DAE7E95	46.75519372	49.64283623	93.23507719	112	112	64	147	TRAIN
0X1012703CDC1436FE	41.01442459	71.3791246	121.0111525	112	112	50	201	TEST
0X1013E8A4864781B	69.20174269	9.822643712	31.89350492	112	112	47	140	VAL
0X1018521A3BC5CDBA	57.1235329	38.34475852	89.43077897	112	112	50	162	TRAIN
0X101C388397F66EDB	64.20806887	38.66533984	108.0280907	112	112	50	183	TRAIN
0X101CFC9C5351DCBE	55.08625176	38.84348188	86.48461418	112	112	50	123	TRAIN
0X101E654AF3FC07A8	67.47545212	26.30850297	80.88814354	112	112	47	151	TRAIN
0X10267ADF2E644E0	65.62197059	14.62233275	42.53394681	112	112	50	200	TRAIN
0X102AE9C68B2C46DA	43.6094332	30.02454066	53.2439065	112	112	52	169	TRAIN
0X102C51641C321436	50.83624143	30.90719603	62.86581198	112	112	50	133	TRAIN
0X102CFB07F752AAE6	50.79471786	33.94717344	68.9909131	112	112	54	217	TEST
0X102DD1B9BE03716	49.95484403	34.72350739	69.38435243	112	112	50	212	TRAIN
0X102E453603FA1440	68.09613876	28.42563243	89.09778105	112	112	50	185	TRAIN
0X102E94908346DE1D	42.87105831	38.19240563	66.85298992	112	112	67	151	TRAIN
0X102F3D4CD5E10801	46.91590495	55.85145791	105.2131676	112	112	58	199	TRAIN
0X10365E52F01510B4	60.14083811	45.6577512	114.547695	112	112	33	109	TRAIN
0X1039108E17193B1C	58.51654559	25.16523879	60.66331542	112	112	50	233	TRAIN
0X1039B49145DF4F25	62.36505089	34.46776908	91.58447108	112	112	50	154	VAL
0X103A55B2546EF36E	58.55145495	60.19758017	145.2344831	112	112	50	335	TRAIN
0X103BE163257D663A	58.53043748	19.07649018	46.00118502	112	112	50	190	TRAIN
0X1040C376CF369A01	66.44514352	12.59339204	37.53075816	112	112	50	125	TRAIN
0X1040D64234D3E916	66.19994822	42.73338308	126.4299338	112	112	50	190	TRAIN
0X1043D3D352972862	45.56065609	87.0845526	159.9662052	112	112	47	234	TRAIN
0X1045F1B5A0A5EA54	49.04850216	43.22416074	84.83393536	112	112	50	219	TRAIN
0X104D2C3D60AE3DE8	65.35942652	41.48641981	119.7625086	112	112	50	242	TRAIN
0X105039B849CDB1CD	58.85715543	30.50259701	74.13827928	112	112	50	212	VAL
0X10516E63208D8EA1	57.50310609	51.72034144	121.7038157	112	112	50	198	TRAIN
0X1055D6B76E5D7556	57.44283107	16.87664503	39.65640915	112	112	50	147	TRAIN
0X10569E00E4DFFF7D	81.17563688	17.94015652	95.30286047	112	112	46	113	TRAIN
0X1059077339EF0869	66.19935919	21.1533857	62.58279488	112	112	50	201	TRAIN
0X105B9EF57DE45DCB	50.63498148	33.68354464	68.23363113	112	112	50	202	TEST
0X105CDF495F9A9A43	59.72080478	20.83948235	51.73758373	112	112	50	142	TRAIN
0X105D400DBDB7A1FA	58.48580772	48.12352514	115.9206587	112	112	50	158	TRAIN
0X105E0E36E611D657	44.53676297	68.47406337	123.4584692	112	112	50	249	TRAIN
0X10623D3AF96AC271	67.05546014	17.15559742	52.07417523	112	112	50	125	TRAIN
0X1062E316DF137FDB	72.57779293	16.33182234	59.55692148	112	112	50	163	TRAIN
0X10648BFB1458861	43.80704884	70.52383412	125.5029904	112	112	50	106	TRAIN
0X106766224781FAE2	59.45210057	43.93236535	108.3468341	112	112	50	88	TRAIN
0X106A8FDB8A83534B	61.69321282	35.08993464	91.60239534	112	112	50	228	TRAIN
0X106B384BEED608E3	67.40380326	27.74929784	85.13047722	112	112	50	134	TRAIN
0X106E73F4961CC47B	60.83788603	30.12181091	76.91569186	112	112	50	131	TRAIN
0X106EA7D9DEC59EA9	50.67383927	41.2301228	83.58672597	112	112	50	187	TRAIN
0X106FE6CF624D4C8C	50.79854998	52.01888061	105.7263162	112	112	50	104	TRAIN
0X1070ABA581A9A255	57.39175552	32.41239991	76.07072365	112	112	50	154	TRAIN
0X107458C8895A9AC9	58.53551621	24.73237537	59.64713197	112	112	50	151	TRAIN
0X1082BF2A3762D881	34.31637429	76.99118011	117.21518	112	112	50	171	TRAIN
0X1088B755BC61AF23	76.15107638	14.41232747	60.43177335	112	112	50	162	TRAIN
0X108B163EEADDDABC	54.67460003	43.56735203	96.1212743	112	112	50	147	TRAIN
0X108B4B26B48E417B	52.71121126	34.5465199	73.05435565	112	112	50	134	TRAIN
0X1093398DC18FB3B3	65.32080178	31.22889199	90.05079009	112	112	50	218	TRAIN
0X1096572D64654BBD	55.58304816	20.97684433	47.22711364	112	112	50	128	TRAIN
0X1098A9CCA66A5DD0	55.37422369	45.15514339	101.1862361	112	112	50	148	TRAIN
0X109D27B0A540F9F6	58.94414567	30.37278226	73.97917485	112	112	50	198	TRAIN
0X10A28877E97DF540	63.09808593	47.37678532	128.3857125	112	112	50	211	TEST
0X10A5FC19152B50A5	64.34951673	21.07203475	59.10729061	112	112	50	149	TRAIN
0X10A8ADB48536C3D5	19.32885676	102.6408936	127.2337164	112	112	31	120	TRAIN
0X10A9B17E26220232	63.98403662	16.62407056	46.15750627	112	112	50	218	TRAIN
0X10ABB3401FC5EC2D	64.79136274	23.91952553	67.93652749	112	112	50	195	VAL
0X10AD385C206C85C	32.79630136	41.94299824	62.41174086	112	112	50	174	VAL
0X10B04432B90E5AC2	47.65580552	17.04279655	32.55909604	112	112	62	232	TRAIN
0X10B063E16BA7BEE3	37.65490684	32.94899739	52.84938352	112	112	50	124	VAL
0X10B13E581B12A53C	60.29612777	26.58302571	66.95323206	112	112	50	112	TRAIN
0X10B7505562B0A702	58.49443837	30.9971732	74.68197509	112	112	50	175	TEST
0X10BC6AA53115AA06	57.62460399	19.50756738	46.03512704	112	112	43	161	TRAIN
0X10BD75A3203C3BB9	59.3875286	28.02260174	68.99999131	112	112	50	197	TRAIN
0X10BDFD27E27D56A9	56.18317074	35.07935059	80.05908045	112	112	50	230	TRAIN
0X10BFDDD409BA5A7A	61.85227385	47.51711252	124.5607991	112	112	50	204	TRAIN
0X10C2D4AA0721C0FB	59.82378115	45.48397496	113.2111888	112	112	56	196	TRAIN
0X10C3E084B3ABE52A	60.66873271	27.66005219	70.32586055	112	112	50	217	TRAIN
0X10C4823DD13E1869	57.7336957	42.20338385	99.85113331	112	112	50	142	TRAIN
0X10C53B6D1D01A54A	59.59650257	54.05789694	133.7950929	112	112	50	183	TRAIN
0X10CA19FBE6D26A71	67.81216123	19.54743204	60.72924678	112	112	50	203	TRAIN
0X10D11D93FB71B19C	64.13550937	30.60980418	85.34849833	112	112	50	204	TRAIN
0X10D1B5DDEBC0E3C8	55.88027153	22.72221703	51.50126217	112	112	50	117	TRAIN
0X10D278E3FD2DE072	66.5293738	23.51849512	70.26607443	112	112	50	159	TRAIN
0X10D5F8CF0EB124	22.68832821	126.7045433	163.8879879	112	112	50	145	TRAIN
0X10D734CBEB6ECB81	36.24321448	57.4598677	90.12353309	112	112	28	56	TRAIN
0X10D8F5659B144070	48.95415394	20.04320426	39.26510345	112	112	50	113	TRAIN
0X10DEF75CF6DC6B84	51.16704656	35.11711599	71.91274234	112	112	50	157	TRAIN
0X10E197789006C3D5	66.41872462	30.71823617	91.47429878	112	112	50	217	TRAIN
0X10E47D630E15DE12	31.98274573	115.1925385	169.3578191	112	112	50	164	VAL
0X10E57E24DBA5788	27.03079115	154.5779626	211.839987	112	112	50	177	TRAIN
0X10E60C3C123CAEB8	62.93333259	13.34397914	35.999943	112	112	60	243	TRAIN
0X10EFC1D17C7FB199	58.2251977	20.21425345	48.38862745	112	112	63	229	TRAIN
0X10F04F8DFB86BAEE	37.13709962	67.14677346	106.8146284	112	112	50	166	TRAIN
0X10F6FD4A9C6A458E	67.38156571	17.51648463	53.70118159	112	112	50	187	TEST
0X10FCACE551DE0CEB	68.6119981	13.78251475	43.91013737	112	112	50	191	TRAIN
0X11000DD0D10B399F	55.25853414	42.89295014	95.86845068	112	112	50	162	TRAIN
0X1100A0AA0BDBAE92	57.98337201	57.47183049	136.7835384	112	112	47	212	TRAIN
0X1106795368C7DE44	60.6826077	19.05954106	48.47610674	112	112	62	140	TRAIN
0X1108EED6EC60971E	62.79010679	33.7996677	90.8351645	112	112	50	197	VAL
0X110A2E1C465B1B53	69.7177415	32.15570734	106.1866219	112	112	50	137	VAL
0X11109B2A42A4C76E	48.59766111	72.76475389	141.5592276	112	112	50	166	TRAIN
0X11116A740B44446A	58.66039861	40.26824402	97.40839938	112	112	50	199	VAL
0X1112442D58D48C79	62.83352663	42.49539113	114.3379699	112	112	50	152	VAL
0X11199500C4901088	47.72532792	41.6059601	79.59104944	112	112	52	177	TRAIN
0X111D3734D84AA8B8	60.38442619	26.07973384	65.83202344	112	112	50	204	TRAIN
0X111E2E3AD9EB4317	61.81091073	35.40297402	92.70442081	112	112	50	163	TRAIN
0X111EDA8A1E44169C	57.28490963	20.00759028	46.83962998	112	112	54	127	TEST
0X1123724D7C9FAF61	58.50036238	28.94164043	69.73950157	112	112	50	173	TRAIN
0X1124D3D938A98B7B	56.70443581	30.92616863	71.43033982	112	112	50	118	TRAIN
0X112505A983BB4D8E	65.77405979	34.06832478	99.53948547	112	112	47	134	TRAIN
0X112668E4C7655E1A	53.01606062	41.087971	87.45109828	112	112	46	155	TRAIN
0X112862331B7E140E	66.4384152	11.09581972	33.06107202	112	112	50	164	TRAIN
0X1128628F2CE14FF4	35.39632537	77.13939763	119.4040402	112	112	46	177	TRAIN
0X1129FFF0D45D7EFF	59.91860623	62.58169318	156.1365194	112	112	50	209	TEST
0X112B93363FA20D8B	44.63122487	36.48656837	65.89737317	112	112	50	132	TRAIN
0X112D0A3D2ACB8800	61.02682443	32.48712171	83.35764595	112	112	50	254	TEST
0X112E05F05062753E	54.50280818	24.47008248	53.78372048	112	112	50	165	TRAIN
0X112EF236E1F676E4	61.73581207	29.88883114	78.1117613	112	112	50	141	TEST
0X112F1A9C7DF4A5F2	62.58032642	22.41101979	59.89100824	112	112	60	245	TRAIN
0X11303E45952732BD	53.54182187	28.57093288	61.49817757	112	112	50	202	TEST
0X113195610E41EF2	54.65025759	52.60953649	116.0084571	112	112	50	205	VAL
0X1131FB2A374D34F5	55.05341336	38.62424046	85.93364558	112	112	63	343	TEST
0X1134CC5B50757EEF	48.77873639	37.76027445	73.7199198	112	112	50	129	TRAIN
0X113E6AD75AB62781	46.81123787	60.86437106	114.4308847	112	112	47	166	TRAIN
0X113E9F83E605C0F5	60.1947899	41.06605947	103.1675486	112	112	50	156	VAL
0X113F9B4D1F9FA03	54.77768565	33.91456707	74.99520438	112	112	50	217	TRAIN
0X1143688D7F946644	61.59931395	28.17629743	73.37446365	112	112	50	202	TRAIN
0X11445CEF92745462	60.36810141	13.1195048	33.10339717	112	112	50	199	TRAIN
0X114B58E6B34E55F1	45.08211837	61.14768816	111.343858	112	112	50	157	TEST
0X114DED900F0C2D7D	33.36378773	51.03234883	76.58350781	112	112	50	419	TRAIN
0X1150BD0249677E8F	67.05550493	28.80605168	87.43813381	112	112	50	140	TRAIN
0X1151059A7824211	64.23874207	28.22157781	78.91662499	112	112	50	196	TRAIN
0X1151F27F45E9644F	72.77178068	9.964660905	36.59681446	112	112	59	245	TRAIN
0X11537FCF989575BB	57.75841953	51.85525758	122.7588007	112	112	53	263	TRAIN
0X1154F8CD483D5CD5	55.72144087	39.74852286	89.76923289	112	112	50	285	TRAIN
0X115841DA5E9DC64D	56.83599156	27.30543899	63.2597388	112	112	50	133	TRAIN
0X1161B02E0B2DBB94	66.1519909	17.07278557	50.43955618	112	112	50	175	TRAIN
0X11648EA1AD4AE177	78.1132521	8.024786444	36.66504718	112	112	50	152	TRAIN
0X1167650B8BEFF863	68.19174723	12.34490298	38.81037752	112	112	50	217	TEST
0X11679CCF8428C87	26.93549015	173.2047461	237.0572888	112	112	50	169	TRAIN
0X116D6A1EFDD8E226	55.4855667	37.90350003	85.14878709	112	112	50	152	TRAIN
0X11751D404DAD3313	40.76398627	187.8316116	317.090229	112	112	50	170	TRAIN
0X117CAE6A13AA3F5	59.86969472	35.40984877	88.23717766	112	112	50	225	TRAIN
0X117F243A9D657663	54.58966347	23.27979785	51.26541582	112	112	50	129	TRAIN
0X117FFBEE3018EEF	41.46294817	51.45490367	87.90142665	112	112	46	157	TRAIN
0X1185DA5AB0D9BE6A	50.27980254	32.17819502	64.71855838	112	112	50	95	TRAIN
0X11861625D2695B1F	68.86353677	32.52922605	104.4730925	112	112	50	182	TRAIN
0X118EF5AEED2E28EC	61.83110309	27.52844006	72.12270276	112	112	50	268	TRAIN
0X119154A48FDF0A82	54.50269627	27.35631076	60.12732298	112	112	50	223	TRAIN
0X1192B98E520E87C8	59.34908648	28.54734041	70.22558152	112	112	70	281	VAL
0X119C98019EFAA0F4	64.06840144	29.51642662	82.14615492	112	112	50	191	TRAIN
0X11A07A83B21CFE1E	65.26613631	47.78179298	137.5654416	112	112	50	196	VAL
0X11A3165A8DC20F2D	49.3284477	47.34214099	93.42942705	112	112	47	122	TRAIN
0X11A3EC0D91F0CD3B	59.5293855	34.06415935	84.17010655	112	112	50	116	TRAIN
0X11B01A59D74693C4	50.12156714	30.83685713	61.82402967	112	112	50	126	TRAIN
0X11B7D2EE96990A8D	59.27557332	42.77899393	105.0450489	112	112	50	134	TRAIN
0X11BACBBF79E25D1E	58.53265172	42.05654423	101.4208672	112	112	29	106	TRAIN
0X11BC6C9DEA4C94C7	58.05602556	31.257176	74.52125465	112	112	50	213	TRAIN
0X11BDF610427B903F	51.22602023	49.27483175	101.0268836	112	112	50	161	VAL
0X11BE656DE80C9CF2	60.58526693	25.39654592	64.43414414	112	112	64	215	TRAIN
0X11C1412786BCBB50	32.0986084	122.4807701	180.3803534	112	112	47	140	TRAIN
0X11C5F414FDFFA6FE	76.05808372	13.62825891	56.92217262	112	112	30	74	TRAIN
0X11C89001BEF939E2	40.43108519	74.0862583	124.3706697	112	112	50	127	VAL
0X11C9572ABEDC9715	50.86312384	57.14298688	116.2934874	112	112	50	170	VAL
0X11CC3D00A37FE7DF	55.26970021	25.92594671	57.96059233	112	112	50	174	TRAIN
0X11D525180CDD1ECD	32.0119473	60.64151284	89.1943664	112	112	43	161	TRAIN
0X11D53502D38B208F	65.2184024	15.05972146	43.29795784	112	112	50	116	TRAIN
0X11DA79F89EE37D3B	69.40221716	17.09501588	55.8701131	112	112	50	113	TRAIN
0X11DD5C8CC2A4D225	67.39962834	25.40453725	77.92713994	112	112	52	182	TEST
0X11DF3DEE0B2544FE	41.67446256	55.67141057	95.44946008	112	112	50	131	TRAIN
0X11E0A9338456F4AA	57.09176631	40.340212	94.01508413	112	112	50	176	TRAIN
0X11E371F35DEBE8B4	57.33501475	32.84618839	76.98628793	112	112	50	200	TRAIN
0X11E3FA2DD4ADD675	31.65293771	77.09116322	112.7936749	112	112	51	151	TRAIN
0X11F088FA228B2BE8	53.84208476	39.81061923	86.24873767	112	112	50	448	TRAIN
0X11F7628563B5B391	59.55141507	22.02265287	54.44604033	112	112	57	230	TRAIN
0X11F798A4F0181ACF	68.96129366	32.99106046	106.2900628	112	112	50	170	VAL
0X12006C9A54BEED76	64.27708004	30.55295192	85.52758831	112	112	50	137	TRAIN
0X1205884E675E58B9	64.88353756	51.44945467	146.510927	112	112	50	96	TRAIN
0X120CAF5F957C906C	46.46680346	85.37766433	159.4854592	112	112	50	141	TRAIN
0X120E33CFA2D0FF00	65.88295261	36.1865158	106.0657899	112	112	50	223	TRAIN
0X1210DA53C9475EBF	55.73955454	50.92569169	115.0591486	112	112	50	199	TRAIN
0X1212FB5C4E7021B8	48.62635027	46.384861	90.2892071	112	112	50	160	TRAIN
0X12143BF23189A122	61.23308602	22.75021651	58.68462092	112	112	43	186	TRAIN
0X12185F79407DF986	45.36243197	44.65506531	81.72959911	112	112	50	189	TRAIN
0X121968806D66B71F	64.66164261	18.51780621	52.40143452	112	112	50	147	TRAIN
0X1219DA80A35E3B5F	61.27778777	27.2992183	70.50015154	112	112	50	136	TRAIN
0X121ED339D11C4F6B	63.70360049	22.76133654	62.70962645	112	112	50	120	TRAIN
0X1220B4C71FD9D82	74.38944557	13.18881021	51.49755835	112	112	50	225	TRAIN
0X1222EAE9D581E210	66.90998273	26.4982218	80.07920209	112	112	50	172	TRAIN
0X1225C19111629C6F	63.57150793	14.42012039	39.58473044	112	112	50	177	TRAIN
0X1227CDDF6A114129	76.14298647	17.03920178	71.42219102	112	112	50	201	TRAIN
0X123B2FFEBC042304	66.20304785	39.14035717	115.8103163	112	112	50	149	TRAIN
0X123BE57301362DA4	56.49333304	40.27886464	92.58090186	112	112	55	142	TRAIN
0X123D5FE0A5DC7E1D	52.012643	38.23173742	79.67043782	112	112	50	151	TRAIN
0X123F96492CB893D6	54.76882254	31.71990189	70.12840186	112	112	50	143	TRAIN
0X124030F8B3C1A5AF	61.56735188	39.30711086	102.2753122	112	112	56	172	TRAIN
0X12430512E2BBCD55	86.90815657	12.9288894	98.75530113	112	112	50	73	TRAIN
0X124823D11EF8E321	57.69707555	34.86202266	82.41043168	112	112	50	142	TRAIN
0X12508E9DD1BA59B5	72.75054889	10.90299602	40.01180052	112	112	50	166	TRAIN
0X125C10BA973D3B07	25.68153323	103.5597958	139.34598	112	112	50	161	VAL
0X12628F033A56EB6F	64.20919292	27.0699695	75.63386162	112	112	50	88	TRAIN
0X1262A9E08289B606	66.50938461	27.78205278	82.95473958	112	112	50	221	TRAIN
0X1264B4000299A44A	63.75110675	29.41413287	81.14491295	112	112	50	143	TRAIN
0X126C02C8B984672B	58.95600364	40.77255917	99.33866774	112	112	50	150	TEST
0X126D2362E5A0A3E2	59.61190092	42.08477913	104.2009406	112	112	50	167	TEST
0X12743BE18328C2CB	59.68733319	35.23623437	87.40735149	112	112	50	166	TRAIN
0X12746954583128D	69.40352652	35.70984925	116.7123044	112	112	51	167	TRAIN
0X1274EA614B0388C1	19.85146626	134.6932162	168.0544982	112	112	47	146	VAL
0X1276054526651444	44.73264225	78.31123871	141.6952825	112	112	50	191	TRAIN
0X127779E8265AE7DF	49.66403839	125.5999594	249.5233138	112	112	50	207	TRAIN
0X127A2C51D192532D	53.11440115	40.67269799	86.74880771	112	112	50	170	TEST
0X127D3AEEA73EDE76	64.66638649	18.43881829	52.184921	112	112	50	123	VAL
0X127F452F06A3EE97	54.54997918	34.47218602	75.84635914	112	112	50	161	TRAIN
0X12807854DFA9CC01	56.75507862	31.3584575	72.51361894	112	112	50	152	VAL
0X128786C169B3ADAE	70.15197121	13.96472477	46.78608719	112	112	50	183	TRAIN
0X128C3C2C3A7496CB	22.18254484	273.8226893	351.878237	112	112	40	111	TRAIN
0X129133A90A61A59D	19.06633165	193.3004349	238.8380989	112	112	50	133	TEST
0X129682A2ECCD415	71.37052956	6.322999775	22.08563302	112	112	50	128	VAL
0X1297B85A51C2B20A	58.42688405	33.0792978	79.56896432	112	112	50	192	TRAIN
0X129C303CC617D208	24.91904078	104.1931297	138.774372	112	112	51	177	TRAIN
0X129CDFF3A684DDB9	30.1223824	117.1657732	167.6728218	112	112	50	156	TRAIN
0X129ED481CEECBD9	58.53067324	26.59779699	64.13848275	112	112	50	194	TEST
0X12A72A2C6FF4C400	61.83489714	37.49000503	98.23111224	112	112	50	208	TRAIN
0X12AD71F42865D2A	39.57138658	46.41327034	76.80677698	112	112	50	144	TRAIN
0X12B41FA5409312FE	54.95578941	49.10230939	109.0091462	112	112	64	224	TRAIN
0X12B468050091669	54.51847217	60.80044524	133.6816245	112	112	50	159	TRAIN
0X12B70D2902C13E73	64.45317105	23.36015983	65.71657873	112	112	59	222	TRAIN
0X12B79C738400F3	65.55389631	26.10698137	75.79081108	112	112	50	176	TRAIN
0X12B890B1E2E14CC4	58.40110638	39.4337728	94.79524423	112	112	52	207	VAL
0X12B9FFDEA456E877	56.63557198	61.75129486	142.4008056	112	112	47	176	TRAIN
0X12BAD5FBFC3E4F2A	58.0692761	24.29984883	57.95237137	112	112	59	190	TRAIN
0X12C17194EECA74B4	55.60463438	60.63185916	136.5724965	112	112	30	63	TRAIN
0X12C75A801CBD284A	57.04066442	29.86529119	69.51990943	112	112	50	131	TRAIN
0X12CC84ACC62427C1	61.48651166	30.06564997	78.06524744	112	112	50	134	TRAIN
0X12CF33089E2618A8	47.10987906	31.25853289	59.10089131	112	112	55	172	TRAIN
0X12D510DA18959EE3	53.63388284	50.83826332	109.6452894	112	112	47	126	TRAIN
0X12D56DAF10A98037	64.40406179	17.21876758	48.37284379	112	112	50	162	TRAIN
0X12D7CFBEBDF0EAAF	62.62071266	29.65467923	79.33452279	112	112	50	160	VAL
0X12DAF7D942F818A0	59.7452318	72.33544248	179.6940977	112	112	50	204	TRAIN
0X12DC39D816351E0D	46.86580539	37.35204284	70.29756095	112	112	50	110	TRAIN
0X12F2890C7AEA52E8	50.42488053	51.00487782	102.884024	112	112	50	107	TRAIN
0X12F3277B0A6EE866	68.12936426	10.84426123	34.02587044	112	112	50	203	TRAIN
0X12F3CF2F58EC699B	63.07227764	30.73221034	83.22259911	112	112	50	251	TRAIN
0X12F535C804FC3F13	69.24929541	18.36073453	59.70833768	112	112	50	187	VAL
0X13031FC2687E954D	62.32652865	35.30016429	93.70032288	112	112	60	288	TRAIN
0X1303B567B01D9D71	61.36470846	23.28743613	60.27503664	112	112	50	139	TRAIN
0X13078849A6B5C581	56.1352098	44.18375451	100.7271534	112	112	50	216	VAL
0X130914FFD198255E	61.50393254	61.71277992	160.3093095	112	112	50	151	TRAIN
0X130ABC17C55FD6B5	58.43479658	45.00888079	108.2850006	112	112	50	166	TRAIN
0X130B57359B0E6F00	59.64871544	41.16636668	102.0199657	112	112	53	210	TRAIN
0X130E96B8AB4EC4DF	69.16502109	19.73499112	64.00196083	112	112	59	153	TRAIN
0X131AEF344C28F4B2	62.09555835	49.28424236	130.022341	112	112	50	235	TRAIN
0X131EE16CE9512E4E	60.20122115	20.5076053	51.52822747	112	112	57	243	TRAIN
0X132A335840604190	59.56370251	68.01653324	168.2066299	112	112	50	222	TRAIN
0X132C1E8DBB715D1D	65.31321059	15.9850466	46.08396126	112	112	50	223	TEST
0X132E461F48559F6B	70.06860457	35.21083977	117.6384838	112	112	50	150	VAL
0X1335F88662E38FD5	54.598159	51.8590099	114.2222623	112	112	50	200	TEST
0X1337E8945A141439	44.7120043	38.38015724	69.41860843	112	112	50	145	VAL
0X13381981E598316E	60.60144519	34.66465442	87.98458368	112	112	50	151	TRAIN
0X1339B9E81946F0E8	64.89802625	22.88240478	65.18837071	112	112	50	242	TRAIN
0X133BD3C195F9EA2	58.08241003	53.39951035	127.391652	112	112	50	182	VAL
0X133C22A8F4C643C	32.11511659	72.51748157	106.824197	112	112	50	171	TRAIN
0X133F1774D5859CF4	70.07675273	13.89707159	46.44239131	112	112	50	181	TRAIN
0X133F50BB99C6E09	59.89150458	37.63849224	93.84169574	112	112	50	119	VAL
0X13408BBC062D7EF8	63.74979027	24.58425069	67.81823023	112	112	37	107	TRAIN
0X13419AC126FD7685	63.00882062	34.51326357	93.3013333	112	112	50	136	TRAIN
0X1345D6698FB8834D	51.78612203	62.26538983	129.1441229	112	112	50	259	TRAIN
0X13491A03D3184C5A	42.01358009	88.8100717	153.1566733	112	112	50	214	TRAIN
0X134A337D9B4C1948	24.0369267	192.4928453	253.4031826	112	112	46	153	TRAIN
0X134CE85850028C74	64.01185039	27.84926295	77.38453699	112	112	50	182	TRAIN
0X1351FD090B93589F	63.94870809	20.21777564	56.08058566	112	112	50	169	TRAIN
0X135A31260870D960	69.32460319	21.60479926	70.43038234	112	112	54	189	TRAIN
0X135AADB11C76E482	67.03924563	31.6725859	96.09181135	112	112	50	159	TRAIN
0X13621A689D1114C3	63.24126275	20.41679102	55.54268876	112	112	50	128	TRAIN
0X1364306109381555	15.64166944	49.18534429	58.30526038	112	112	50	123	TRAIN
0X136492E67BFF8CB3	61.43218562	36.27403756	94.05261393	112	112	50	177	TRAIN
0X136601DC3725F327	61.30727669	24.85143537	64.22767188	112	112	50	188	TRAIN
0X1366FB9F3F37807D	59.67508029	30.07556667	74.58307888	112	112	57	206	TRAIN
0X13682394806BB587	61.10063235	37.13805437	95.47212876	112	112	50	111	TRAIN
0X1369E49954F0EAEC	55.83490594	29.43910293	66.65694607	112	112	50	77	TRAIN
0X13745EE94756A394	61.33147397	29.66216457	76.70880589	112	112	50	194	TRAIN
0X13881965FA7312E	58.31349339	18.81322067	45.13024045	112	112	50	123	TEST
0X13888ED03221D0D4	54.79519232	39.46267449	87.29751662	112	112	50	313	TRAIN
0X138BF0FABD298C5	55.81328159	70.14492782	158.7466332	112	112	50	235	TEST
0X1390B905E366F035	50.17227345	43.29733889	86.8940686	112	112	50	144	TRAIN
0X139DEEAD6326D6C5	63.56526103	50.98813301	139.9437308	112	112	50	177	TRAIN
0X13A3E602CCA508D6	55.42098484	34.94269601	78.38373253	112	112	55	191	TRAIN
0X13A4AE3152A4D752	57.44689148	42.11449152	98.96924804	112	112	61	128	TRAIN
0X13A5B3EF1C1004FC	64.63286426	31.14183629	88.05303468	112	112	50	105	TRAIN
0X13A5F88444B588E0	51.83208035	25.8616768	53.69066587	112	112	40	140	TRAIN
0X13ACF1360A23F50F	65.16207805	29.29828888	84.09884184	112	112	50	158	TEST
0X13AF8C4530219270	58.21279898	58.2548662	139.4083949	112	112	50	228	TRAIN
0X13B0A1DABEDA5EDF	64.5530661	21.31036845	60.11907408	112	112	50	116	VAL
0X13B4430D1930FF80	61.34443676	38.03962939	98.40661008	112	112	50	191	VAL
0X13B5EC7F42AF217	59.61984376	28.98487784	71.7800042	112	112	43	154	TRAIN
0X13B783ADFB252C8	60.38751045	28.03248268	70.76677836	112	112	47	113	TRAIN
0X13B8F91C9C8074AF	54.85063848	55.36634876	122.6293062	112	112	57	176	TRAIN
0X13B98D39BC103032	62.71078475	34.02946922	91.25820695	112	112	50	133	TRAIN
0X13BD3AC66BD12220	61.39903535	24.32057903	63.00510686	112	112	50	146	TRAIN
0X13BF1C6E527440F	56.91600606	48.14089477	111.7373074	112	112	50	116	TRAIN
0X13BF81440466675F	57.57608911	40.55672387	95.59873905	112	112	50	128	TRAIN
0X13C061D2FD255419	36.12877036	137.0842994	214.6260534	112	112	50	190	TRAIN
0X13C1FEB745C8B810	75.61992976	17.32922273	71.07946186	112	112	50	198	TRAIN
0X13C378D617ABCBEF	59.16674284	58.43519041	143.1068557	112	112	47	148	TRAIN
0X13C611744D86E729	40.36542009	54.83504258	91.95175462	112	112	50	195	TRAIN
0X13C7281794656150	66.01636681	34.63713082	101.9229775	112	112	50	198	TRAIN
0X13CAF66BDD4EBEA0	59.49766481	27.92330783	68.94246393	112	112	50	169	TRAIN
0X13CE2039E2D706A	25.38049848	107.4028498	143.9340221	112	112	50	215	TEST
0X13CE28139B5F8E2D	58.95858159	35.03097581	85.35517818	112	112	50	223	TRAIN
0X13CF32153B3B30B7	56.04111879	21.99332662	50.03158865	112	112	50	129	TRAIN
0X13CFD73EA4694798	14.37057569	322.6800919	376.8331908	112	112	50	136	TRAIN
0X13D0DD096DFED1C7	55.99478182	24.4430313	55.54575642	112	112	50	193	TRAIN
0X13D1459C51B5C32E	34.20492396	50.83526739	77.26302704	112	112	50	107	TRAIN
0X13D6BC74D088CACA	54.8687579	27.30720937	60.50622162	112	112	37	94	TRAIN
0X13D875B7A4A97001	57.16732361	42.11991936	98.33595028	112	112	64	158	TRAIN
0X13D9B0A4BC16701D	66.00853551	17.3862189	51.14877856	112	112	50	102	VAL
0X13DEAEAFDF1338AD	58.62975921	18.81387267	45.47682662	112	112	50	142	VAL
0X13E043A35E3EB490	55.81937575	41.46581468	93.85520324	112	112	50	143	VAL
0X13E260DF39629AC9	47.4482994	56.2252174	106.990291	112	112	50	188	VAL
0X13E488CF5C7C934C	50.81544479	62.80693661	127.6964615	112	112	50	50	VAL
0X13E9B31F9C5D5660	56.01931337	35.30508002	80.27405376	112	112	50	169	TRAIN
0X13EA5DE4962B3822	54.71969735	55.90492677	123.4641191	112	112	106	614	TRAIN
0X13ECF4B877219D8B	69.77770113	10.94876295	36.22743259	112	112	50	251	VAL
0X13EFD6BF683801F	40.40933806	48.94628179	82.13750309	112	112	50	189	TRAIN
0X13F04450E6B7D249	56.31688603	89.94394503	205.9009463	112	112	50	168	TRAIN
0X13F0F314138CE831	55.7747295	14.54024567	32.87768624	112	112	50	197	TRAIN
0X13F52A775D9F62D0	47.10799756	74.50238606	140.8575638	112	112	50	132	TRAIN
0X13F7CAB4C719ACA3	44.96715032	59.62532448	108.34497	112	112	50	158	TEST
0X14017B26554F7A5E	67.66090264	30.12291476	93.14704866	112	112	50	188	TEST
0X140A0F27BE9116F5	48.9594186	50.22003142	98.39235768	112	112	56	146	TRAIN
0X140AAFB14918E8A4	67.77433066	11.08731413	34.40522527	112	112	50	119	VAL
0X140D4A2F475712FA	59.64555465	50.01926105	123.9498167	112	112	50	197	TRAIN
0X141103C96A34DA6C	55.12950462	53.65938432	119.587234	112	112	72	283	TRAIN
0X1412F3A856C40C82	67.0421975	20.78413964	63.0628806	112	112	50	110	TEST
0X141E714781DEE463	44.91884189	55.25817243	100.32137	112	112	50	177	TRAIN
0X142C9C144BF16FAE	56.79871834	63.32414896	146.5793294	112	112	50	167	TRAIN
0X142CA9754A01C189	48.46800899	57.43664598	111.4582318	112	112	50	190	TRAIN
0X142D95A439C28FD0	62.64782018	22.41769264	60.01709338	112	112	50	150	TRAIN
0X142EFADA9AF9DC99	57.06761325	49.02287828	114.1862403	112	112	50	235	VAL
0X1430480BD524AA15	62.82101472	30.93360389	83.20185087	112	112	62	163	TRAIN
0X143952B6F3131E88	65.14686074	10.07488303	28.9066731	112	112	50	111	TRAIN
0X1439627ADB475793	68.28650355	36.31077609	114.4962875	112	112	50	181	TEST
0X143B72A804BC7AE7	68.69539342	8.91204631	28.46880151	112	112	50	154	TRAIN
0X143D9B52A85BF561	56.92579482	26.63464047	61.83431676	112	112	50	182	TRAIN
0X143DC0C8FB089A18	28.11000475	121.0252201	168.3477926	112	112	50	173	TRAIN
0X1441AEEF1315F95F	66.18476319	23.65674416	69.95883038	112	112	50	147	TRAIN
0X1444E316F0AD1ECD	56.1259678	42.08700359	95.92691048	112	112	50	152	TRAIN
0X14458B9410D73E11	58.05495649	41.76916353	99.58068948	112	112	50	169	TRAIN
0X144DF7C585233D4C	54.86755129	65.65488557	145.4715785	112	112	50	136	TRAIN
0X1453F1CB3615D8E6	54.10393574	37.5689522	81.85658794	112	112	50	173	TEST
0X14586BA47B83C598	64.96528399	63.70877996	181.8447163	112	112	67	322	TRAIN
0X145985C5A34EFCC	65.09014143	14.40054368	41.25065029	112	112	50	148	TRAIN
0X1459E82A63876D49	66.19856608	39.18410785	115.9243952	112	112	50	184	VAL
0X146617301504663D	64.81876716	25.2882438	71.87992506	112	112	84	220	TRAIN
0X1469FC68080F968F	69.3000437	19.11507646	62.26418134	112	112	50	158	VAL
0X146DFEE92CCEC4E2	65.87257761	23.91647008	70.07991934	112	112	50	169	VAL
0X146FA81A1880E0DB	68.36904466	31.76554304	100.4254936	112	112	50	176	TRAIN
0X148536C2B06F8C88	59.58505602	14.71130348	36.4006529	112	112	50	110	TRAIN
0X148B59B7E2DE8071	60.34204675	47.93246471	120.8646962	112	112	50	177	VAL
0X148BFBF596042FF5	57.76403602	18.3489093	43.44380375	112	112	53	436	VAL
0X148FD32A15B26865	49.9412672	43.45759787	86.81322007	112	112	50	424	TRAIN
0X148FFCBF4D0C398F	65.64154195	18.35933728	53.43469504	112	112	72	189	TEST
0X1494CF8E521C3FEF	38.24288774	145.3747738	235.3976222	112	112	47	187	TRAIN
0X1498806542CEE367	45.95367828	41.70594612	77.16703893	112	112	50	81	TEST
0X1499CC196E57EFB	64.67285632	45.30835091	128.2536491	112	112	50	180	TRAIN
0X149C551B9CC4DED	66.36970579	25.01800625	74.39127975	112	112	50	152	TRAIN
0X149CE42387608CEC	57.33038062	13.47027871	31.56878104	112	112	50	138	TRAIN
0X149D7652015AA236	59.74065084	36.41006266	90.43877612	112	112	50	155	TRAIN
0X149DCE7F77B408F4	58.11941445	22.63761758	54.05277237	112	112	52	213	TRAIN
0X14A6F87817547A95	69.78723773	15.62864305	51.72861361	112	112	50	141	VAL
0X14A943AC8D162D36	52.23165027	49.57140187	103.7745749	112	112	50	164	TRAIN
0X14A96DC7D16968CA	68.18953917	13.95202159	43.85985372	112	112	50	113	TRAIN
0X14AD611ACCAD1161	64.78968957	26.88269452	76.34892789	112	112	50	131	VAL
0X14AE436F61819521	49.1353006	41.28916356	81.17449635	112	112	50	133	TRAIN
0X14B62F1593336331	63.83162221	16.51265657	45.6549549	112	112	50	207	TRAIN
0X14B9AD04DC394090	59.24818023	37.42915957	91.84659674	112	112	53	157	TRAIN
0X14BF7A33B6A3FAC4	58.4180893	34.44842785	82.84474492	112	112	47	99	TRAIN
0X14BFDFE46468D601	45.40986715	54.61714936	100.0494897	112	112	50	201	TRAIN
0X14C05BE120AEAFA3	68.12363065	30.72397679	96.38480611	112	112	50	188	TEST
0X14C5B3A3DFECAC76	58.26859744	25.48346717	61.06544619	112	112	50	146	VAL
0X14C8F7E6EBDBC708	70.17178423	23.14963201	77.60984497	112	112	50	200	TRAIN
0X14C8FE5C30084CB3	64.35543279	31.5241031	88.44013426	112	112	50	208	TRAIN
0X14C9558E01709E65	61.01489831	26.55019654	68.1034431	112	112	50	176	TRAIN
0X14CA2B7814B1B9EF	60.23187289	24.04384868	60.46009816	112	112	50	121	TRAIN
0X14CDF03D85703540	61.27723053	78.69104164	203.2164608	112	112	50	237	TRAIN
0X14CFCEAD6539D3DC	65.06592034	27.76634454	79.48211264	112	112	53	216	TRAIN
0X14D50036EAB69EA	56.80717657	37.41106777	86.61408262	112	112	50	139	TRAIN
0X14D6CCAC550E278B	65.12871302	16.96998822	48.6646456	112	112	55	182	TRAIN
0X14DDD7911ED612B8	61.95549612	30.81190759	80.98911655	112	112	53	249	TEST
0X14E954E2A0878925	40.59522539	50.78538896	85.49041604	112	112	50	117	TRAIN
0X14E98112C64DA88B	28.97642478	109.792457	154.5859339	112	112	61	196	VAL
0X14EAF6EAE837F32D	64.80216204	9.168110972	26.04736968	112	112	50	162	TRAIN
0X14F0C15097590562	61.90310698	21.81467525	57.26103501	112	112	50	203	VAL
0X14F4B815A5210B8A	68.61188031	15.46267914	49.26283988	112	112	50	153	VAL
0X14F639B3E0EC3A72	60.12600668	38.03930478	95.39878405	112	112	50	241	TRAIN
0X14F7F25545E76A73	57.97053773	26.97799814	64.18830192	112	112	50	174	TRAIN
0X14FC5096F3E4145D	60.70555563	40.80963298	103.8559868	112	112	50	202	TRAIN
0X14FC7EEB6ACFE0BF	50.27732885	41.79435709	84.05493133	112	112	50	185	VAL
0X1502E38D5D99E2E4	49.69101766	16.22117534	32.24309972	112	112	50	197	VAL
0X15031D084B3EEC96	73.54252525	12.50533923	47.26580806	112	112	50	243	TRAIN
0X150D2E5A2E09ADC	32.48451761	129.8424516	192.3150765	112	112	43	87	TRAIN
0X1512DC6CBD8EA12A	22.9511423	90.92540461	118.0100618	112	112	46	161	TRAIN
0X15146FB55B5697A0	48.37289881	38.73516868	75.02874998	112	112	68	256	VAL
0X15213080EC9FA05	59.78933624	31.5532824	78.46993672	112	112	50	204	VAL
0X15260A2D31648922	57.70204436	21.01580761	49.68516158	112	112	50	179	TRAIN
0X152F36A552DD2930	62.41411172	44.62649932	118.7320597	112	112	46	142	TEST
0X152F4B797A15C43F	31.54362363	94.03580425	137.3660267	112	112	50	170	TRAIN
0X1531B80C56297FD2	60.15055299	32.66518299	81.97148378	112	112	50	153	TRAIN
0X153A76426320A57B	15.5258691	157.615612	186.5844731	112	112	50	185	VAL
0X153F6AD036CBC30B	12.29488593	125.5553806	143.1562822	112	112	50	117	TRAIN
0X1545ED054E5CE01D	66.29083944	26.94360084	79.92961081	112	112	51	166	TEST
0X154827D058D6A9D0	66.03166359	19.23211263	56.61776425	112	112	59	209	TRAIN
0X154A3BABDF5193B6	57.76091711	51.67614583	122.3420167	112	112	50	218	TRAIN
0X154B75E4EF6184AE	57.95893989	50.22348173	119.4629288	112	112	50	124	TRAIN
0X15505C1D0357A434	28.56257299	85.15916115	119.2080464	112	112	106	536	TRAIN
0X1556825C5295368F	64.31048323	24.08896661	67.49591698	112	112	50	170	TRAIN
0X155A7771ACB14472	56.06206394	35.1786851	80.06449155	112	112	50	177	TRAIN
0X155E07DE20CF09F5	72.86094035	21.9099593	80.73219774	112	112	50	208	VAL
0X1563E9D9834E5A52	40.2061288	57.53863781	96.22832016	112	112	50	204	TRAIN
0X1564DE8D0D40F195	56.77671311	41.506142	96.02726907	112	112	50	176	VAL
0X15672D90E3EC7303	58.28556634	44.15244666	105.844531	112	112	50	147	VAL
0X156A170A2372A74D	69.2643335	22.98142512	74.77119495	112	112	50	144	TRAIN
0X156B1DF0112EDD64	55.15172038	132.7334018	295.9609666	112	112	50	112	TRAIN
0X156F3A66548E593A	71.78598238	22.35733608	79.24194414	112	112	50	190	TRAIN
0X1572A0615437CE09	63.99177287	17.31464713	48.08525304	112	112	50	121	TRAIN
0X157528EBA14B2EB6	60.32020389	31.42943562	79.20765402	112	112	50	166	TRAIN
0X1578E7D18F51EBBA	65.09089933	26.24918303	75.19295119	112	112	59	211	TRAIN
0X157AC89BC2BB953E	21.60998809	139.2852855	177.6824395	112	112	50	178	TRAIN
0X157BF8C4D154D45D	28.53271459	49.43619826	69.17318598	112	112	50	139	TRAIN
0X158518565B5C46D8	63.57024276	27.34656053	75.06654614	112	112	50	174	TRAIN
0X15861B0853DB6E4D	57.67035027	43.39547403	102.5179143	112	112	50	202	TRAIN
0X158B03C45BB55DAC	64.95909603	30.99403711	88.45102036	112	112	50	160	TEST
0X158C469B8C462A10	38.28859154	63.85400837	103.4719673	112	112	50	161	TRAIN
0X1592A79667250EA1	61.81701732	28.0168835	73.37531416	112	112	50	198	TEST
0X159307C65686B64D	64.50621144	22.79000049	64.20841904	112	112	60	168	TRAIN
0X1597DA4581B6F4AD	68.62985649	24.93854468	79.49770671	112	112	50	194	TRAIN
0X1599E3BC17BB6A01	69.28182716	27.88820223	90.78730815	112	112	50	129	TRAIN
0X159BDA520C61736A	68.34396717	12.65851601	39.98768916	112	112	50	170	VAL
0X15A62E3A92DFFF7	55.71687845	29.84544505	67.39688624	112	112	50	165	TRAIN
0X15A89931D5E83C23	31.92577125	54.85268426	80.57775353	112	112	53	211	TRAIN
0X15A912A3822431A9	51.00888273	37.13126666	75.79183479	112	112	50	148	TRAIN
0X15AA1BAFC9C0CCB2	34.03050609	88.32933449	133.8942127	112	112	64	192	TRAIN
0X15ACD275B96CDD05	62.55095654	37.18112862	99.28458831	112	112	50	177	TRAIN
0X15B26FE0D3CD6E0F	55.11689296	54.15385378	120.6553141	112	112	76	262	TRAIN
0X15B2A840A070DCC9	60.10221972	20.77915159	52.08097153	112	112	61	186	TRAIN
0X15B6905E8EC410FA	28.7659935	83.87635373	117.747629	112	112	50	187	TRAIN
0X15B980AC8A6B5EF1	59.45479568	62.79548615	154.8777154	112	112	50	147	TRAIN
0X15BA82A1F6BF8B6	57.57974107	49.85116118	117.517343	112	112	50	133	TEST
0X15BE180F1CCF0F3B	58.83311934	32.10913667	77.99749738	112	112	50	147	TRAIN
0X15C0D7DBFF8E4FC8	34.77069989	44.47902605	68.18872189	112	112	58	195	TEST
0X15C4831F7DDCA462	58.63634895	56.86625587	137.4788115	112	112	50	216	TRAIN
0X15C85161F8F9A55B	60.53261409	32.63531695	82.68932994	112	112	50	160	VAL
0X15C904A855E4FF2B	63.48818288	29.24110162	80.08667859	112	112	50	165	VAL
0X15CBECA136CF18CD	58.08479503	20.52631632	48.97105081	112	112	50	220	TRAIN
0X15CC2CDE8C2CD542	56.65928211	53.3568822	123.1102871	112	112	50	278	TRAIN
0X15CC6C50F1763B61	50.16003868	65.5497539	131.5204751	112	112	50	165	TEST
0X15D24A43FD766AB9	63.95238828	30.85575129	85.59721384	112	112	50	218	TRAIN
0X15D27BEDBDC09AA0	30.64767081	120.270924	173.4201655	112	112	50	187	TRAIN
0X15D82D31755657	62.53739691	28.07808847	74.94964619	112	112	50	226	TRAIN
0X15D8B127660F649C	60.26518063	14.94168433	37.60350386	112	112	50	115	TRAIN
0X15D9F9EC9BA764E7	69.82584527	26.03919828	86.29636361	112	112	50	186	VAL
0X15DA8D60960ABB2B	48.40527115	46.78985078	90.68726945	112	112	50	213	VAL
0X15DC7EFD8DB3D0A6	26.20632969	83.70262136	113.4279146	112	112	47	120	TRAIN
0X15DF6B9DA16DAD07	62.36100399	64.35851394	170.9889231	112	112	50	176	TRAIN
0X15E22119724FDD7D	67.41590383	23.48346866	72.07033925	112	112	50	233	TEST
0X15E8BE2AE8C05C88	46.91485889	80.72980101	152.0760788	112	112	50	208	VAL
0X15E987778BEC99D5	58.29153872	33.53700925	80.40816713	112	112	50	149	TEST
0X15E9928F7242538E	65.02030152	28.42542326	81.26263089	112	112	50	168	TRAIN
0X15F1317B1354152B	62.42328269	31.67006799	84.28109279	112	112	50	132	TRAIN
0X15F216DB6201C0F	63.38517382	28.58277376	78.0633878	112	112	50	170	TRAIN
0X15FFEB32E5D2ECF2	60.15851281	9.494900576	23.83169215	112	112	50	121	TRAIN
0X1603C982E33D045E	65.54679505	24.25091716	70.38798625	112	112	50	155	TRAIN
0X160563B6A541752C	66.16780105	27.08173113	80.04720939	112	112	50	188	TRAIN
0X160C233C08E7E8DE	60.75402959	26.25553672	66.89995544	112	112	50	174	VAL
0X160DBDFED541D2D9	43.43004704	79.3791353	140.3203134	112	112	28	92	TRAIN
0X160E1BD0E636CC69	42.98275968	52.83498916	92.66493584	112	112	50	162	TRAIN
0X160FFE14D950D4C0	59.55044826	32.70764952	80.86035103	112	112	50	170	TRAIN
0X1611B3A479A63A01	55.77122515	36.94193824	83.52467	112	112	50	176	TRAIN
0X16134D6B554889A	64.15253075	26.62007635	74.25929057	112	112	50	168	TRAIN
0X16139FAA2B68E8FD	58.23052427	68.69176629	164.4544613	112	112	47	196	TRAIN
0X16148C355E993321	26.26996006	122.4370586	166.0612943	112	112	55	104	TRAIN
0X1616791A7190BBA0	47.71019659	40.47872009	77.4122629	112	112	50	166	TRAIN
0X1619E4697D8673B4	51.39434615	35.59610522	73.23449516	112	112	50	135	TRAIN
0X1622EDE923576CF4	62.5019263	21.05270693	56.14343578	112	112	50	129	TRAIN
0X1623BBE488F0EC89	52.01438387	59.60117026	124.2063249	112	112	50	181	TEST
0X162DC693CC98C01F	40.29357848	35.55998106	59.55805115	112	112	50	149	TRAIN
0X1631C52C25D15DEE	50.36068137	29.37055474	59.16792484	112	112	50	51	TRAIN
0X163A374094D066E8	64.04357514	24.94675676	69.38052616	112	112	50	191	TRAIN
0X163D02E41A3A93D	21.45696142	43.82532578	55.79784864	112	112	50	96	TRAIN
0X163EBCB6784FC30B	58.41247323	22.50698938	54.11956691	112	112	50	150	TRAIN
0X163FFB185E479D0C	61.42824615	29.42039593	76.27445734	112	112	50	170	TRAIN
0X164D9C71CC801B34	30.52219124	96.00364981	138.1788682	112	112	50	173	TRAIN
0X164E6F5DA8503204	55.13157946	46.7521973	104.1984468	112	112	55	183	TRAIN
0X1653CEFBC9986D9F	60.14071812	20.22113915	50.73131827	112	112	55	171	TRAIN
0X1655D3F044EB6BB2	64.85687656	17.03613405	48.47643687	112	112	50	258	VAL
0X1655F3F4D2943C1D	58.39701791	31.87090593	76.60726306	112	112	50	166	TRAIN
0X16562EC4F3B6646B	58.89500909	26.75185695	65.08177317	112	112	50	160	TRAIN
0X1659FD6165A50811	61.76139712	16.40872404	42.91141101	112	112	64	136	TRAIN
0X165D339CF0773DFD	52.47460862	40.59832183	85.42448711	112	112	57	202	TRAIN
0X165EC58045A8A8BF	63.43034881	37.68761006	103.0570674	112	112	50	239	VAL
0X166087A5E749713A	34.65046327	31.61811287	48.38307118	112	112	50	201	TRAIN
0X166A033F6DC02086	56.79490293	22.70753135	52.55752884	112	112	50	165	TRAIN
0X166B0D5A9407635F	59.77435386	27.21417432	67.65379039	112	112	50	97	TRAIN
0X166B717BBC2ECADA	58.98946316	16.00269097	39.02092535	112	112	50	151	VAL
0X166BF85033848E4E	9.729765053	111.2866875	123.281708	112	112	50	189	VAL
0X166F42C7B9DD12C	64.53461092	24.24176239	68.35329606	112	112	50	224	TRAIN
0X1674C7C6F8A8B313	63.82844496	36.71070521	101.4905363	112	112	64	150	TRAIN
0X16763AF254837506	57.68455323	42.89285957	101.3645438	112	112	50	177	TRAIN
0X16765E1EDC5E93BE	33.40503914	121.2604602	182.0865403	112	112	46	115	TRAIN
0X1677A8B7AAA975A1	66.53661488	15.08816637	45.08858359	112	112	50	592	VAL
0X167EC6F7A8986FED	40.07046048	164.8595757	275.0890079	112	112	46	155	TRAIN
0X167F487F9DF04A97	65.2435407	26.25763826	75.54750625	112	112	50	200	TRAIN
0X168065C1F6FCF27C	34.34385227	78.03367433	118.8520451	112	112	50	113	TRAIN
0X1685EEE356F42581	64.16584642	21.27521892	59.37134493	112	112	62	153	TRAIN
0X16862634E89FB736	64.6118532	12.75342282	36.03868518	112	112	50	112	TRAIN
0X1689802F6D3093D2	61.24544531	23.38606916	60.34405336	112	112	50	182	TEST
0X16902A1B1A139923	70.72204145	14.40443959	49.19892061	112	112	50	108	VAL
0X169062AB1FF38E72	60.32406912	33.34969973	84.05524201	112	112	70	223	TRAIN
0X1694973B204EAB	63.95162625	22.30480083	61.87463819	112	112	50	190	TRAIN
0X16967BF5B2546925	37.69164035	50.45874734	80.98230738	112	112	50	172	TRAIN
0X169B747DFB6D2415	59.66049888	41.10623698	101.9007073	112	112	58	242	TRAIN
0X169BC7341D79E051	53.4616894	79.94499632	171.7831939	112	112	50	181	TRAIN
0X169D3A3AC16C2CE2	57.0102807	37.09159621	86.28015445	112	112	50	238	TRAIN
0X16A017AC10918091	36.42546703	60.78058368	95.60523819	112	112	50	172	TRAIN
0X16A129DE47B81909	58.01261795	26.48766766	63.08482779	112	112	50	157	TRAIN
0X16A6CEDE7F61E211	59.93024575	40.54747851	101.1922316	112	112	50	184	TRAIN
0X16A9F4D08E4677A1	65.49899291	31.06301817	90.03510561	112	112	50	151	TRAIN
0X16ACC4514A457BBA	59.64215077	19.89154046	49.28791013	112	112	50	108	TRAIN
0X16AF26F9A372EEDE	50.54018854	85.71537252	173.3030717	112	112	50	198	VAL
0X16B28DDAC5D81FDF	59.50187318	20.60950939	50.89003124	112	112	50	187	TRAIN
0X16B2D41C50E4082C	67.84997836	15.55273591	48.37550683	112	112	50	160	TRAIN
0X16B5A10BF77BE425	60.23936533	25.58628529	64.35079698	112	112	57	207	TRAIN
0X16B76AB7F9D95270	57.79264096	48.89003722	115.8329693	112	112	50	157	TRAIN
0X16B85222D7B28245	23.94354523	154.9601113	203.7435373	112	112	50	153	VAL
0X16BB1F509B1D9721	60.08549178	31.50296066	78.92608997	112	112	50	181	TRAIN
0X16CEA7710E200570	65.14686597	23.61706455	67.7616668	112	112	50	192	TRAIN
0X16CFBE094453AA79	59.97226188	40.34708851	100.7978227	112	112	57	194	TRAIN
0X16CFE39107BFF8A7	61.83679009	35.59487739	93.27013497	112	112	47	132	TRAIN
0X16D883017E8A7734	59.53234596	30.84745142	76.22742694	112	112	50	180	TRAIN
0X16F87B98A2C09E62	56.12617775	43.98030673	100.2427062	112	112	47	150	TRAIN
0X16FA4A372C724D22	59.39918896	18.23171699	44.90480985	112	112	50	133	VAL
0X16FB5FF81284B942	42.62783728	39.32666881	68.54660334	112	112	50	134	TRAIN
0X16FBD79EE1C8DA26	68.40071305	16.76722026	53.06202092	112	112	50	170	TRAIN
0X16FC9AA0AD5D8136	23.17613813	186.2489658	242.4363488	112	112	47	183	TEST
0X16FE5AFA8320ACD3	31.6302127	66.95754742	97.93440943	112	112	47	80	TRAIN
0X1702B6CCB7E8812B	58.53013193	26.62483588	64.20284684	112	112	50	142	TEST
0X1702CEEC44104760	25.11601472	67.42742761	90.04252024	112	112	57	116	TRAIN
0X17057442E198A967	55.14825744	59.62139	132.92993	112	112	50	177	TRAIN
0X17098CFCB688AD91	64.90532884	22.38816076	63.79361887	112	112	50	110	TRAIN
0X170AA34F7E4EFB6B	67.25373185	27.76556135	84.79000178	112	112	50	217	TRAIN
0X170DDD15D26D5F83	46.36541063	50.51436771	94.18244514	112	112	46	163	VAL
0X170F2698C1A90A77	57.28136685	45.56283279	106.6579837	112	112	50	230	TEST
0X1711A2ED181823F0	56.34034073	53.38396387	122.2729741	112	112	50	161	TRAIN
0X17174AB357750B03	59.23521268	31.84712589	78.12410658	112	112	50	150	TRAIN
0X17190A139A853180	51.19504223	42.44414612	86.96687396	112	112	50	224	TRAIN
0X17197B4B5AE30CC7	59.27300774	49.11266499	120.5899632	112	112	50	168	VAL
0X171A7C9E7E1129D	31.06439846	50.44157062	73.17201778	112	112	51	157	TEST
0X171A888D1B17304F	73.2439183	16.62800354	62.14663164	112	112	50	208	TRAIN
0X171B390B95FD0FAE	57.77307837	24.79442388	58.71710018	112	112	50	149	TEST
0X171B52ED0054DF49	59.30533125	46.74821071	114.875516	112	112	61	261	TEST
0X171C87FA9E52210F	37.2794556	72.50580282	115.6013608	112	112	50	98	TRAIN
0X171C9D28B996267E	37.48119292	104.7336786	167.5234757	112	112	50	137	TRAIN
0X171CF9695943319A	65.42848553	36.37743142	105.2237137	112	112	50	171	TEST
0X171FD888481D524D	64.05658983	28.34930155	78.87204195	112	112	50	211	TEST
0X1725C38816FAAED5	58.89537122	36.7384864	89.37797881	112	112	50	116	TRAIN
0X17270F0DF580E06B	65.7188057	34.51239079	100.674412	112	112	50	152	TRAIN
0X172821226E303BA6	62.72224562	37.18917531	99.76238089	112	112	50	223	TRAIN
0X17294454521A97BB	59.9994361	41.996954	104.9909049	112	112	50	184	TRAIN
0X1729DA199F862403	68.85336073	14.4731656	46.46782427	112	112	54	189	VAL
0X172CA389F7A02EEF	58.52665429	14.570329	35.13179067	112	112	50	251	TRAIN
0X172D986B9780F9DE	57.41290562	34.73313929	81.55789868	112	112	50	204	VAL
0X172F640B239CBFCA	64.10774957	21.49549253	59.88895171	112	112	50	177	VAL
0X172FE96C1B43E4CF	16.20324788	96.73424162	115.43913	112	112	43	138	TRAIN
0X17344D3535D790EF	68.43634345	16.96939293	53.76244322	112	112	50	167	TRAIN
0X173A0C055813A634	62.54178106	17.02261408	45.44426981	112	112	50	203	TRAIN
0X173D74409C3E5652	25.15901015	116.1901377	155.2493332	112	112	46	204	TRAIN
0X174090E59512E733	57.74305086	31.41997512	74.35457542	112	112	62	233	TEST
0X17458D83D9F9B188	57.15371025	41.1547263	96.05201883	112	112	50	128	VAL
0X174A9943AB689618	28.59955992	86.09901268	120.5861092	112	112	30	28	TRAIN
0X174ADA9A145CAD74	63.57245899	28.08920635	77.10980639	112	112	50	232	TRAIN
0X174D0098F99A290E	51.32741626	54.6176265	112.2143562	112	112	50	171	TRAIN
0X174E853B58F29959	61.51157397	28.44439611	73.90376547	112	112	50	174	TRAIN
0X175303C2D48B91CA	57.60717332	23.77321721	56.07839598	112	112	50	126	VAL
0X1756A6A345D31CB3	31.41871383	56.13169709	81.84695888	112	112	50	121	TRAIN
0X1760612A101EA2EB	69.98845818	12.95487868	43.16632166	112	112	57	203	TRAIN
0X176394EB0FCFBD35	58.59307435	72.75525573	175.7079391	112	112	50	171	TRAIN
0X1763FB53ABCFB176	57.11741184	67.84741214	158.2166913	112	112	46	145	VAL
0X176B5602BC2BF57B	64.93186256	13.81447111	39.39322734	112	112	50	212	TRAIN
0X176C1E76AD804467	57.98577296	73.30775935	174.4831799	112	112	50	201	TEST
0X1770B6D3A7C462B6	61.60736747	35.55468962	92.60810546	112	112	50	153	TRAIN
0X1770D3F5C2EA5142	41.34124918	39.58029413	67.47551488	112	112	50	177	TRAIN
0X17734E8CA72A687A	65.3948044	29.64774756	85.67426666	112	112	50	168	TRAIN
0X1779C609E2B8B8C6	68.38235263	8.523915016	26.95935885	112	112	50	170	TRAIN
0X1779FEC3D7DEA8C2	33.92114096	84.78183296	128.3040207	112	112	50	106	TRAIN
0X178269A4C18FC6B	60.75121978	24.7506763	63.06100766	112	112	50	165	TEST
0X17828CD670289D36	66.88999748	14.17796055	42.82077763	112	112	50	179	TEST
0X17859AAFF455F6DF	56.37818566	30.57768139	70.0972251	112	112	50	187	TRAIN
0X1786055C7E6EFCE6	44.05722921	96.38804607	172.2975904	112	112	50	151	TRAIN
0X17865EC85AD080B0	65.07758081	30.15861171	86.35888467	112	112	62	209	TRAIN
0X178A34206F5D376E	58.99780784	21.94200771	53.5142307	112	112	53	209	TRAIN
0X178DE58CE0367682	55.55281202	38.61973467	86.88903939	112	112	50	207	TRAIN
0X178DF5359B89AD06	38.46424864	28.52414024	46.35376932	112	112	50	53	TRAIN
0X17918422FAD01F20	62.9652091	46.43426996	125.3801327	112	112	50	171	TRAIN
0X1793039C294208A0	45.64693722	53.58526809	98.58739389	112	112	50	165	TRAIN
0X1798604CE5F68C34	63.10349754	31.83672089	86.286555	112	112	50	234	TRAIN
0X179A9ADE4B5A5B88	56.31523069	37.84129733	86.6235485	112	112	50	120	TRAIN
0X179B579A585FF160	44.86298473	115.2138579	208.9591853	112	112	52	189	TEST
0X179BA5C70ACC402D	62.1180897	28.76372533	75.92997583	112	112	50	188	TRAIN
0X179C10878AAE691E	57.79271681	18.20835769	43.14032156	112	112	50	178	TRAIN
0X179CFD0E04B039FB	40.43914067	65.90775478	110.6561516	112	112	50	223	TRAIN
0X179D5051F8526C08	19.29684393	137.7703955	170.712525	112	112	50	140	TEST
0X17A28F565B51B841	38.63347409	132.1864473	215.4048079	112	112	50	221	TRAIN
0X17A339D2A6706C11	61.90475489	44.98174472	118.0770581	112	112	50	173	TRAIN
0X17A44C8A2D0EE533	55.23682126	28.88009016	64.51751409	112	112	50	117	TRAIN
0X17A5854FEC963F9A	58.36670701	45.6770819	109.7128731	112	112	50	202	TRAIN
0X17A59B0D289D4643	54.56685419	36.98764259	81.41114143	112	112	50	135	TRAIN
0X17A9A432333A840F	23.12444013	161.8606802	210.5489449	112	112	43	119	TRAIN
0X17A9DF475F90B6C6	48.07377546	47.65093775	91.76661343	112	112	50	124	TRAIN
0X17AA98EC842092E3	40.72588069	71.58136678	120.7632734	112	112	50	135	TRAIN
0X17ADB25B1E90B6C	57.05198971	80.18568657	186.7040779	112	112	50	190	TRAIN
0X17AE431AF06F53AB	55.67035085	15.81410535	35.67387889	112	112	55	114	TRAIN
0X17AF6DB1F62C771C	59.97987557	42.61500985	106.4839514	112	112	50	182	TRAIN
0X17B3AF86CDF82B5C	48.07214069	43.17019486	83.13494034	112	112	80	286	TRAIN
0X17BA5ABF4E82034B	73.59181773	14.13982071	53.543332	112	112	50	109	TRAIN
0X17BC4EF4BF83368B	36.10815589	81.99368532	128.3320062	112	112	52	206	VAL
0X17C42DA572378352	65.1916109	40.6206488	116.6978704	112	112	50	159	TRAIN
0X17C5541071D4E52E	68.97634508	22.76137794	73.36781562	112	112	51	151	TRAIN
0X17C6F77ABE9266AF	63.05627991	25.75658012	69.71842592	112	112	50	186	TRAIN
0X17CA14AB3CB05770	66.13430199	33.89853235	100.0969546	112	112	50	155	TRAIN
0X17CAFC6BB1CA2DE	68.4459492	42.91719964	136.011696	112	112	50	195	TRAIN
0X17D229C79845F458	56.34249032	45.25555717	103.6604183	112	112	59	191	TRAIN
0X17D6DA5B33D4069C	42.33139012	37.15885051	64.43514173	112	112	50	71	TRAIN
0X17D958175C4CE2F3	54.87517706	28.11962851	62.31521073	112	112	50	167	TRAIN
0X17DA9A44189C6A38	63.59934039	22.68774572	62.32784231	112	112	50	143	VAL
0X17E230402D71C497	63.32309752	41.49024858	113.123644	112	112	50	140	TRAIN
0X17E51BF21235E28B	58.31282128	41.8079475	100.2897025	112	112	50	126	TEST
0X17E5929A007B9E32	57.48128658	26.83213945	63.1066589	112	112	50	138	TRAIN
0X17E6608AC5511D03	35.05160862	93.61274734	144.1340507	112	112	50	122	TRAIN
0X17E6B8EDDD62F739	57.30182398	23.68999346	55.48244835	112	112	50	140	TRAIN
0X17E8971B356D72C7	59.29841496	21.64102051	53.16996989	112	112	50	209	TRAIN
0X17EFE782884D63BA	58.39975775	35.62544077	85.63758007	112	112	50	114	TRAIN
0X17F142F80B72740D	66.08779259	24.8955926	73.41189058	112	112	50	123	TRAIN
0X17F29C21E6144BAB	60.17600743	38.33129631	96.25176643	112	112	50	177	VAL
0X17F6D551F5734D8B	32.0441444	113.1190596	166.4596209	112	112	50	136	VAL
0X17F7CCE4FCD76726	59.00633662	13.96966187	34.07761278	112	112	50	112	TRAIN
0X17F940E1C4298D7	55.44176523	27.53097145	61.78649488	112	112	50	151	TRAIN
0X17FA348140E338F7	65.36984967	12.24766157	35.36704708	112	112	50	149	TRAIN
0X17FD9808C073BC07	69.73449385	33.45145834	110.5266774	112	112	50	208	TEST
0X17FE6C8963488DAC	61.05019953	39.62635984	101.7370034	112	112	47	164	TRAIN
0X18039FAD713F594F	66.8030311	23.4119547	70.52437459	112	112	50	139	TRAIN
0X180951979820CA64	69.87664518	12.8084156	42.51988425	112	112	50	161	VAL
0X18111FDA1FD455D5	59.32962722	30.50503041	75.00553432	112	112	50	166	TRAIN
0X1815E6741A8B2CFA	63.71392451	20.60692591	56.79017538	112	112	50	162	TEST
0X1818FF06D5E762A8	61.04638814	30.82564888	79.13425075	112	112	50	138	TRAIN
0X181A0445205F1D79	58.18151225	30.76162106	73.55986005	112	112	50	181	TRAIN
0X182114B9EB84D61B	42.33764862	38.72315354	67.15500256	112	112	50	164	TRAIN
0X18247588296B45DF	57.72590917	37.35473366	88.36318634	112	112	47	184	TRAIN
0X182717968AF362F0	52.13397463	40.22680538	84.04041294	112	112	50	196	TRAIN
0X18277456188D3B13	45.45887049	103.1722243	189.1640771	112	112	57	309	VAL
0X18353D8F5AB7B324	69.83819498	21.34862341	70.78032429	112	112	50	207	TEST
0X18354FFCDBCF9EBB	69.46232259	23.86175901	78.13874869	112	112	53	200	TRAIN
0X183BECFC41F9E3E0	59.69120064	25.87842849	64.20044481	112	112	50	158	TRAIN
0X183FA1CAAEA9C545	48.49349861	50.37530888	97.80378695	112	112	50	111	TRAIN
0X1840607E4AF92B3E	56.83526493	36.21638124	83.90270711	112	112	50	161	VAL
0X184173B598997780	65.96285853	19.46537384	57.1886269	112	112	50	166	TRAIN
0X184432EACE258EBF	61.45887676	25.53194899	66.24599089	112	112	50	217	TRAIN
0X1847DC558AF3C423	33.84437117	46.53835414	70.34677919	112	112	50	182	TRAIN
0X1847E925CBCEB6CE	22.70008779	116.9999458	151.3584459	112	112	50	97	TRAIN
0X184B997FF61BB28B	41.33420313	64.44249492	109.8467904	112	112	50	191	TRAIN
0X184DEB337FF5AB9	68.70516841	25.43222891	81.26654664	112	112	50	138	TEST
0X184E4A64C93BE06	64.36879235	11.09207792	31.13023289	112	112	50	214	TRAIN
0X184ECC87D1A8A226	49.52781302	84.84996382	168.1123187	112	112	62	275	TRAIN
0X1855EB02B676DC2	60.58242891	26.60780775	67.50240315	112	112	50	194	VAL
0X185672E7C8FF1212	42.5094209	68.07256598	118.4064712	112	112	50	97	VAL
0X18579C8EAEFC2713	60.3479106	41.49856674	104.6566962	112	112	50	173	TRAIN
0X1858AFC9464E1463	21.46112218	101.7283122	129.5260577	112	112	50	116	TEST
0X185A9362099F3094	60.01329505	37.1462026	92.89638306	112	112	50	233	TRAIN
0X185D65EA647B5C61	62.09410295	43.71414304	115.3228032	112	112	50	213	TEST
0X18610C37F29E80E4	71.61378593	19.65549002	69.24308389	112	112	50	1002	TEST
0X1865C8A28648E2F0	56.74543816	29.63270006	68.50768751	112	112	50	130	TRAIN
0X1865E116F085C53D	20.13297195	154.8482777	193.882609	112	112	43	109	TRAIN
0X186FC3D4ED309B9E	76.61314619	20.13652711	86.10190699	112	112	50	139	TRAIN
0X1870E70784D77469	61.43323334	50.80396077	131.7298938	112	112	50	173	TEST
0X1871B1379385763C	30.54444789	85.96886638	123.7753697	112	112	50	195	TRAIN
0X1874F566992B7FF6	53.51062872	25.00725602	53.79134055	112	112	50	151	TRAIN
0X18752855DF343E36	19.83272755	108.6819691	135.5689994	112	112	50	179	TRAIN
0X1876806A464A0093	31.56223603	136.1063215	198.8760497	112	112	50	211	VAL
0X1878080DBC95E7FC	60.08827342	25.82322288	64.70084131	112	112	50	151	TRAIN
0X187B0E5DB0E285DD	55.15055288	59.45118309	132.5572262	112	112	73	269	TRAIN
0X187EFDFCE3BEA77C	57.59751588	31.62982605	74.59427604	112	112	50	232	TRAIN
0X1880CD40F8586DBC	57.37055647	88.5867546	207.8065001	112	112	58	117	TRAIN
0X1883BBE20F1DC05D	63.51949981	47.23481022	129.4796123	112	112	50	251	TRAIN
0X18888A4FEDCAC3AA	63.33794831	45.78397327	124.8810995	112	112	50	176	TRAIN
0X188AFC939CDA11FC	65.79430702	51.66856772	151.052539	112	112	50	150	TRAIN
0X18916084CE523264	75.894294	17.66202452	73.26906136	112	112	47	147	TEST
0X1891E25994F489B9	65.39820952	20.80333177	60.12212514	112	112	50	266	TRAIN
0X18923DCFDE784034	51.75586653	44.37834261	91.98702395	112	112	50	219	TRAIN
0X18989A4754914D96	69.22049289	18.48815588	60.06644557	112	112	50	124	TEST
0X189B31C02B819CB9	61.9209817	37.54711674	98.60316368	112	112	50	171	TRAIN
0X18A306D062D926FB	71.23744386	16.10261811	55.98465599	112	112	59	128	TRAIN
0X18A467C9DDA7707A	57.14165138	33.2122125	77.49298229	112	112	50	160	TRAIN
0X18A4DD625B52E53E	60.13995464	63.44326772	159.1650666	112	112	50	195	TRAIN
0X18A69B7961D01D28	60.73336187	52.50960382	133.7257436	112	112	40	156	TRAIN
0X18AB58EA130B3A90	69.60954568	21.84057287	71.86655599	112	112	50	147	TRAIN
0X18B3A9EB362299CF	47.0162445	55.83636934	105.3839404	112	112	50	257	TRAIN
0X18B4FD6B23A94C8A	55.67588526	43.39322266	97.89980674	112	112	50	205	TRAIN
0X18B8CD7AD450F707	59.89694738	15.36757716	38.32021793	112	112	58	231	VAL
0X18B8E705314BF4C0	58.88534987	37.87881855	92.12973582	112	112	50	135	TRAIN
0X18BA5512BE5D6FFA	55.25131852	28.68198978	64.09572043	112	112	50	129	TEST
0X18BFFDF053671070	62.57627905	29.50232049	78.83320991	112	112	50	199	TRAIN
0X18C24CABDF058431	57.8409698	21.66430015	51.38709323	112	112	50	161	TRAIN
0X18C67769235E4C58	67.33325585	16.16483261	49.48406411	112	112	50	139	TRAIN
0X18C711A3AC175647	36.93421653	41.29897888	65.48555587	112	112	73	190	VAL
0X18CB62C594EB4DDC	62.22385491	18.70723635	49.52129527	112	112	50	128	TRAIN
0X18CE4A36AE88A585	54.10270187	57.72507448	125.7700929	112	112	50	201	TRAIN
0X18D009E44F62FDA3	57.52534753	55.51591307	130.7036311	112	112	50	204	TRAIN
0X18D12F1D70B64D0C	50.16145157	48.37134898	97.05609515	112	112	50	216	TRAIN
0X18D2B28FBD7DD266	65.00855312	15.37814724	43.9483034	112	112	50	171	VAL
0X18D52232BF832BA	63.14379322	55.82175549	151.458222	112	112	47	121	TRAIN
0X18DA846E9699358F	57.39286062	41.59738562	97.63008318	112	112	57	139	TRAIN
0X18DF4351AAEEF3C9	74.58374259	8.391328062	33.01559284	112	112	50	132	TRAIN
0X18E7B26CAD98175	65.23751008	14.92091448	42.92245611	112	112	50	205	TEST
0X18EAA8BD773D0B43	69.02430261	14.04390758	45.33847102	112	112	62	239	TRAIN
0X18EF8F4C9A35641	65.73750637	14.80674974	43.21562202	112	112	50	210	TRAIN
0X18FC2192952D0349	58.69043531	35.21972899	85.25804921	112	112	50	219	TRAIN
0X19001827BA355232	62.20154382	11.81406395	31.25541396	112	112	50	182	VAL
0X1902FC225A954D67	54.39074244	22.30217225	48.8983453	112	112	50	120	TRAIN
0X190403EC57259998	65.6738496	55.82486468	162.6307175	112	112	50	196	TRAIN
0X1904DC1BFE26592F	45.0167707	36.04407963	65.55467928	112	112	50	201	TRAIN
0X1905CFC5951B4F7F	23.34850554	206.3919968	269.2602385	112	112	47	253	TRAIN
0X19063156A3F3C14E	64.36973209	24.03764741	67.464122	112	112	50	222	TEST
0X1915042866B81B09	58.0152631	30.87202719	73.53154854	112	112	50	158	TRAIN
0X19152A7A3ABDFFBB	65.9628356	21.64272177	63.58556054	112	112	50	310	TRAIN
0X19163DCC129B0134	42.72773131	50.8104464	88.71736281	112	112	50	142	TRAIN
0X1917BD1A03DD500B	54.87041062	31.63088713	70.08902045	112	112	50	173	TRAIN
0X191A73CA019BCD1B	63.60633258	13.46888082	37.00885834	112	112	50	154	TRAIN
0X191F4BD1E4262B78	55.03395869	24.63242663	54.78006494	112	112	50	161	TRAIN
0X1922FC3605A29BD7	62.83944391	23.23879984	62.53620045	112	112	50	116	TRAIN
0X192BF0F7E30FAEE2	62.82876247	16.94813009	45.59474265	112	112	50	104	VAL
0X192E809348BF4D86	67.20597894	13.91372542	42.42762847	112	112	50	106	TRAIN
0X19325CFA88842F2E	73.69814798	10.3432847	39.32530947	112	112	50	243	TRAIN
0X1933C9D846A59DB1	43.9067121	40.69105976	72.54176262	112	112	84	267	TRAIN
0X19359F9246BB8A33	66.19121005	16.33274955	48.30918106	112	112	50	113	TEST
0X1936B58B8E1F0305	60.7125218	30.96101598	78.80632048	112	112	50	237	VAL
0X193DAE2D1CE519CE	47.85588737	67.75363339	129.9353464	112	112	50	145	TRAIN
0X193E071BCB23C9C3	56.12496149	31.90800649	72.72473729	112	112	50	186	TRAIN
0X19467C739783524D	65.30770421	44.77707266	129.0692116	112	112	50	175	TRAIN
0X19480FDA24A00E4A	63.51792943	20.51957528	56.24564329	112	112	50	175	TRAIN
0X1956F412DA2FE4C6	61.19605985	71.97572725	185.4856155	112	112	50	203	TRAIN
0X1959D1C10DEB5749	57.5336726	35.52635362	83.65770197	112	112	50	166	VAL
0X195D3B45D8A0DB2D	62.26871269	14.27573802	37.83527951	112	112	50	173	TEST
0X195F60292B968F31	62.38101493	72.13874731	191.7615459	112	112	50	179	TRAIN
0X196186BDD71D1431	66.74256662	26.55664898	79.85176932	112	112	49	117	TRAIN
0X19618B8C8B4DF34B	66.23524481	37.70655947	111.6743162	112	112	50	137	TRAIN
0X1965872D32B60581	60.06592614	47.35086195	118.5725807	112	112	50	153	TRAIN
0X19661E4F455D7F61	67.7918444	31.26796809	97.08090236	112	112	50	266	TRAIN
0X19681D039967D016	57.12080496	43.79122241	102.1269694	112	112	50	195	TRAIN
0X196C052551A4CABB	57.11605391	41.98686884	97.90812803	112	112	50	99	TRAIN
0X196DC930B3905A7	32.32652732	115.3139566	170.3975753	112	112	50	182	TRAIN
0X196F26E35CDAC977	64.17725493	22.06001297	61.58102324	112	112	50	198	TRAIN
0X197084FCEC4148B9	55.19398906	31.93489617	71.2736874	112	112	50	137	VAL
0X1972FA470600C81E	49.98248924	50.41682829	100.7983555	112	112	50	118	TRAIN
0X197911F5F8F8E21C	54.72161209	37.93459831	83.78080595	112	112	50	168	TRAIN
0X197DF6A1F73E7DFC	47.28794973	68.83504151	130.5869173	112	112	22	72	TRAIN
0X197E4CD40A2201F5	59.98372867	20.39653715	50.97060889	112	112	50	177	TRAIN
0X19816523D8096AC8	59.04674212	39.60715863	96.71308385	112	112	50	144	TRAIN
0X19840511812269C2	54.84809257	75.66346905	167.5753547	112	112	50	182	TRAIN
0X1985B619CF9BF669	57.16761002	28.29189911	66.05258107	112	112	50	205	TRAIN
0X19900411C55CBC8	51.27350093	37.18242553	76.30842815	112	112	50	203	TRAIN
0X1993275B5FC115CF	36.63094729	153.0261569	241.4840531	112	112	50	170	TRAIN
0X199715475BB10B69	59.08150631	30.08396113	73.52167301	112	112	50	167	TRAIN
0X1999533C6100442C	69.33659252	13.84994779	45.16767353	112	112	58	173	TEST
0X199FB3987429A7B1	65.08038372	30.74453517	88.04373714	112	112	72	289	TRAIN
0X19A2CB675FA38526	62.91291123	50.4021151	135.9020532	112	112	50	143	TRAIN
0X19A7A51DBF1CFEC6	46.9720103	61.89393714	116.7193731	112	112	50	222	TRAIN
0X19AC153896677B58	64.16986891	34.86627909	97.30994006	112	112	50	115	TRAIN
0X19AC1E6345765C03	27.11939862	126.4427029	173.4929467	112	112	50	74	TRAIN
0X19ACDC7E0119034A	64.01870351	16.44353504	45.7002294	112	112	50	142	VAL
0X19AD6B318F7CEFFD	64.99287758	19.89932193	56.84363795	112	112	50	190	TRAIN
0X19B044F932C6BC6C	64.0273827	37.95822837	105.5197848	112	112	50	203	TEST
0X19B8983673C64F6E	49.09528171	34.2643524	67.3107593	112	112	50	127	TRAIN
0X19B9109694DE642	57.40582293	21.91681554	51.45495711	112	112	43	44	TRAIN
0X19BC228D5D5F58	58.06876785	40.59119211	96.80419589	112	112	50	229	TRAIN
0X19BCCFDA31770A23	65.32429215	30.05357661	86.6704055	112	112	50	163	TEST
0X19BDD7CE32887463	43.12397907	35.25530782	61.98624173	112	112	50	201	TRAIN
0X19C391E6D353A95E	59.82470181	40.02526538	99.6265546	112	112	50	200	TRAIN
0X19C41F308D6663A1	61.20361027	49.64524448	127.9635678	112	112	50	181	TRAIN
0X19C438542B668FA	63.89863555	18.12358966	50.20195203	112	112	50	175	TRAIN
0X19CA4A53B93AFB3E	58.50410426	57.11619698	137.6430029	112	112	50	238	TRAIN
0X19D448273C0BF59F	55.22148768	105.6713659	235.9867722	112	112	47	113	TRAIN
0X19D929CBB3056FCE	70.05053348	31.17697921	104.0986129	112	112	50	186	TRAIN
0X19DDDD5F1F429BA0	51.14160658	91.50449796	187.2851143	112	112	50	108	TRAIN
0X19DF9461CA5F498F	69.67632022	24.2404743	79.93909207	112	112	50	201	TEST
0X19E240FFEFEBBD	66.04324638	26.60791548	78.3582429	112	112	50	141	TEST
0X19E42A10F0077B9F	27.91579385	161.1818889	223.6022251	112	112	50	161	TEST
0X19E6ED76090F947D	26.59824699	183.5339014	250.0402155	112	112	50	173	TRAIN
0X19E76D0B6EF68709	40.32149702	65.02492102	108.9587	112	112	50	152	TRAIN
0X19E82707BBBA6452	55.98760844	26.97653471	61.29304441	112	112	58	277	TRAIN
0X19EA5CB11FC1BC78	68.26176782	24.50195781	77.20013411	112	112	50	148	TEST
0X19EC4368A6646DE8	59.16594153	19.53552104	47.84124276	112	112	58	144	VAL
0X19EDAE3C1312197A	68.068959	37.49250964	117.4171228	112	112	50	170	TRAIN
0X19EE8D8054A106AF	67.9460596	40.14558709	125.2438439	112	112	50	210	TRAIN
0X19EEE7F19EFB69DF	35.03105451	85.68539114	131.8866891	112	112	50	162	TRAIN
0X19F05146FAAACB83	68.60994062	29.86740629	95.14925069	112	112	50	162	VAL
0X19F169BA719D9E9F	72.16124694	12.68611549	45.56998464	112	112	50	233	TRAIN
0X19F41F4CC412632E	65.72619123	26.08470028	76.10680347	112	112	50	225	TRAIN
0X19F5F732B9ED2EC7	54.86145209	32.43006683	71.84561385	112	112	59	210	TRAIN
0X19FD06A9BF46A803	48.49264161	55.03932455	106.857207	112	112	50	136	TRAIN
0X1A030EFDD45062FA	44.4856997	55.41115443	99.81419946	112	112	50	157	VAL
0X1A05829AEDF6C65	64.07805028	36.27441905	100.9812088	112	112	50	178	TEST
0X1A05DFFFCAFB253B	65.1436008	31.24821681	89.64843623	112	112	50	166	TRAIN
0X1A09BE7969DA1508	69.56634692	14.83660385	48.7506505	112	112	50	149	TRAIN
0X1A0A263B22CCD966	65.4545286	16.92438112	48.99160565	112	112	50	140	TRAIN
0X1A1891A9F821324E	68.91916958	33.26499941	107.027383	112	112	50	168	TRAIN
0X1A193199E812B948	64.42917871	30.22240909	84.96404636	112	112	50	155	VAL
0X1A193A8138F4DD0F	64.0939079	24.29558001	67.66422795	112	112	50	179	TEST
0X1A2629BF0939E381	64.61876936	24.44744556	69.09721655	112	112	50	161	TRAIN
0X1A296F5FCD5A0ED8	64.9571834	29.89494569	85.30976842	112	112	50	131	TRAIN
0X1A2A76BDB5B98BED	65.42513582	16.90147394	48.88370306	112	112	50	201	TRAIN
0X1A2C60147AF9FDAE	64.17785605	17.47400929	48.7799092	112	112	50	173	TRAIN
0X1A2E9496910EFF5B	56.54909473	22.96959414	52.863327	112	112	50	171	TRAIN
0X1A349D84388BD74B	60.20031334	30.64246534	76.99172509	112	112	50	177	TRAIN
0X1A36AE0874972BBE	59.56683208	24.9580253	61.72661353	112	112	50	165	TRAIN
0X1A3D565B371DC573	58.83346066	24.22841291	58.85462635	112	112	116	327	TEST
0X1A3E7BF1DFB132FB	65.75056397	36.37361253	106.2020773	112	112	50	210	TRAIN
0X1A481BE9AE4F2DCD	68.91312616	21.54830045	69.31639558	112	112	60	191	TEST
0X1A494FC3B214947B	45.22593952	50.3278713	91.88267375	112	112	50	173	TRAIN
0X1A50422240E04D03	56.0904573	34.88634256	79.45048026	112	112	50	184	TRAIN
0X1A58B506ED05C1D4	32.99933805	107.8449424	160.9610103	112	112	49	174	TRAIN
0X1A58C9DFE12C7953	58.58502408	23.04394552	55.64157653	112	112	50	108	TEST
0X1A5FAE3F9D37794E	53.51590769	42.04071082	90.44107078	112	112	50	133	TEST
0X1A62D321A1A1821B	56.00079555	38.2326295	86.89391088	112	112	53	202	TRAIN
0X1A6699291D449F74	62.45617805	20.51033493	54.6303862	112	112	50	136	VAL
0X1A6ACFE7B286DAFC	51.82126873	48.7721029	101.2316049	112	112	50	242	TRAIN
0X1A75652DD11C1689	63.60901586	15.710222	43.17064342	112	112	50	212	VAL
0X1A75CDAE16981DBC	60.2208445	31.53273642	79.26949688	112	112	50	162	TRAIN
0X1A76A1A8448B456	57.69503552	25.39110846	60.01921706	112	112	50	206	TRAIN
0X1A8797C532A3F0EF	29.53773887	84.74967224	120.2766855	112	112	47	125	TRAIN
0X1A8D85542DBE8204	58.21378021	62.27301086	149.0276248	112	112	50	188	TEST
0X1A8F20B8BF0B4B45	61.82830476	18.52836761	48.53954611	112	112	50	251	TRAIN
0X1A970F020826E7FA	60.56010231	39.81067416	100.9401051	112	112	50	202	VAL
0X1A9827D58AC404D1	32.03497998	66.22925158	97.44608559	112	112	50	211	TRAIN
0X1A9D7251E9464D49	65.20598988	26.27562022	75.51765413	112	112	50	197	TRAIN
0X1AA00FE97F010F42	60.24695841	28.96064595	72.85139649	112	112	50	151	TRAIN
0X1AA2E82F7F577905	62.3235816	18.30538663	48.58579294	112	112	40	113	TRAIN
0X1AA30623C1AE4641	69.00624374	25.66250787	82.79896007	112	112	50	177	TEST
0X1AA5F075905B8FE9	63.91806414	21.02493248	58.269968	112	112	50	151	TRAIN
0X1AA6A2C3ADD3E2F1	62.49223394	29.27293648	78.04500122	112	112	50	148	TRAIN
0X1AA8E4C0155A02E0	63.91192545	18.32878903	50.78904668	112	112	50	171	TEST
0X1AA923C15A9F0D3E	25.40106826	106.7660904	143.1201331	112	112	50	179	VAL
0X1AACBE51D95E0698	66.49140291	44.92761771	134.0778833	112	112	50	117	TRAIN
0X1AADD51FAA94E4E	63.83289378	19.93684083	55.12423557	112	112	50	164	TEST
0X1AB987597AF39E3B	32.01454766	112.037638	164.7964883	112	112	50	201	TEST
0X1ABAD3C70E6D0F27	51.38929522	81.91096715	168.5039695	112	112	50	139	TRAIN
0X1ABE578AF99E8F3E	35.3221902	43.54419776	67.32478711	112	112	50	122	TRAIN
0X1ACB73BE8C1F2C0C	65.70024378	17.59215812	51.28945526	112	112	50	57	TEST
0X1ACC87A912A57EDA	64.20719291	48.82069316	136.3980563	112	112	43	173	TRAIN
0X1AD23DC4055A4B6A	62.05817701	34.34028514	90.5077364	112	112	50	135	TRAIN
0X1AD3CDEC841DA50	70.92089053	21.8167061	75.0253584	112	112	50	291	TRAIN
0X1ADDEA184822F38E	55.13373735	27.59142485	61.49704304	112	112	50	169	TEST
0X1ADEAFA4D59610C8	63.46258599	23.89865135	65.40871049	112	112	30	102	TRAIN
0X1AE20B8AE3B5E9EF	62.29433671	23.05572231	61.14657667	112	112	50	194	TRAIN
0X1AE66E51AC2B077C	63.06526484	33.160484	89.78129627	112	112	50	201	TRAIN
0X1AE829B4D710C61B	63.17555421	29.07585133	78.95801471	112	112	50	149	TRAIN
0X1AE89E8AFB9A3EFA	66.28728991	24.00300494	71.1986811	112	112	50	194	TRAIN
0X1AE9BF9AC0788D0F	63.78938329	19.97639587	55.16723459	112	112	50	176	TRAIN
0X1AEAD01BDFAB0A10	62.44577502	20.6515626	54.99131618	112	112	50	163	TRAIN
0X1AECADC95492F71D	69.21442753	37.5482278	121.9669631	112	112	50	142	TRAIN
0X1AEE3CDCAEC1A61	58.03352038	16.26422938	38.75528644	112	112	50	179	TEST
0X1AEE776BCC482134	28.6524007	147.9193138	207.3220617	112	112	50	217	TRAIN
0X1AF21B7690DB0BCB	58.86894724	29.05988841	70.65194412	112	112	50	154	TRAIN
0X1AFA6BA6C2E2132C	55.13817077	41.65879512	92.86022401	112	112	62	276	TRAIN
0X1AFB0F66AC312843	55.0389222	40.21444158	89.44278818	112	112	50	149	TRAIN
0X1AFEC568103E25C7	69.00831779	19.7587922	63.75514587	112	112	50	194	TRAIN
0X1B000374EAD0EC4C	63.73132909	18.65321883	51.43066555	112	112	52	222	TRAIN
0X1B00A1770ABC7BD2	24.86504342	97.38183151	129.6092204	112	112	50	154	TRAIN
0X1B01EAEFBE83BEB0	54.61323744	51.92321413	114.4016696	112	112	50	214	VAL
0X1B025FF1F6B21C16	58.87179125	46.45975249	112.9632286	112	112	46	145	TRAIN
0X1B05B56F239276F3	57.74739763	32.65359896	77.28186463	112	112	54	215	TRAIN
0X1B0895E4993C1F79	55.91499434	27.01471735	61.27869771	112	112	50	156	TRAIN
0X1B0B2312599F9EA2	37.93794404	57.93718165	93.35362929	112	112	52	155	TRAIN
0X1B15DFCD442A799C	65.81979205	13.98841519	40.92548299	112	112	50	761	TRAIN
0X1B165975B5EF65D9	43.64136144	67.64664635	120.0288866	112	112	50	167	TRAIN
0X1B170168A6449950	54.18840087	31.88204667	69.59383056	112	112	50	156	TRAIN
0X1B1798BF5669FB07	64.5139191	34.66606147	97.68918006	112	112	50	135	TRAIN
0X1B18BF458FEFF359	60.59105623	23.38122962	59.32975459	112	112	56	113	TRAIN
0X1B1C20A5745C92CA	66.19544143	45.50144535	134.6015072	112	112	50	184	TRAIN
0X1B2089E659E6AA87	56.9772222	49.82677807	115.814879	112	112	50	147	TRAIN
0X1B2241C91CCDEF05	39.94348117	94.55383688	157.4414214	112	112	50	138	TRAIN
0X1B25F9E969909539	60.89133507	31.12757678	79.59253233	112	112	56	129	TRAIN
0X1B281A660811E1EA	54.64686067	50.27309177	110.8480968	112	112	50	180	TRAIN
0X1B2900BF089AD45F	56.39682932	27.32465509	62.66667002	112	112	43	149	TRAIN
0X1B2B05C3C40B72BA	71.9496646	24.05471674	85.75554049	112	112	50	171	TRAIN
0X1B2BCDAE290F6015	28.41270597	181.1292282	253.0186825	112	112	76	155	TEST
0X1B2C915522B844C2	67.33026803	18.24881498	55.85847781	112	112	50	116	TRAIN
0X1B2E5940872E3373	64.30234402	32.95756829	92.32418036	112	112	50	154	TRAIN
0X1B307E34A69B4030	54.5365265	23.134551	50.88601732	112	112	50	131	TRAIN
0X1B30B4E3D0465503	61.83522915	36.59931012	95.8981524	112	112	50	175	TRAIN
0X1B357C0B6C82BB18	61.77200625	14.17353218	37.07631708	112	112	68	204	TRAIN
0X1B379931357428C0	74.00986198	12.47529277	48.00010204	112	112	58	215	VAL
0X1B37FD032ECC5F3B	50.66785063	49.59482021	100.5324537	112	112	50	109	TRAIN
0X1B3DB601BDE717E3	50.50043329	65.64287265	132.6130247	112	112	50	196	TRAIN
0X1B3EC325B3E2311B	61.4474441	41.32455531	107.1901832	112	112	50	210	TRAIN
0X1B3FFA6126553D43	22.42220775	83.67755883	107.8627741	112	112	53	133	TRAIN
0X1B41B8EBA3A7FCCA	51.45991967	34.44957069	70.971392	112	112	50	221	TRAIN
0X1B43F368B235BE28	55.13037983	66.14287572	147.4112673	112	112	50	240	TRAIN
0X1B48047F9A40121	37.35074079	77.63894154	123.9263521	112	112	52	165	VAL
0X1B4BD1E75ADB69FF	59.77820985	34.60263874	86.029584	112	112	47	161	TRAIN
0X1B4BEF07F46727E5	56.97692709	36.67626105	85.24788809	112	112	50	172	TRAIN
0X1B4F427BC662B727	48.86799669	39.35869204	76.9746724	112	112	50	121	TEST
0X1B4F9C7AEC750887	66.21006729	22.14678894	65.542566	112	112	50	138	TRAIN
0X1B50C4EFCE4201B9	60.1285187	27.39266419	68.70239905	112	112	50	154	TRAIN
0X1B53202748E0AB3F	38.64384297	112.5187267	183.386203	112	112	50	275	TRAIN
0X1B54B78D0A2101E4	58.02548762	41.42865307	98.69954579	112	112	47	158	TEST
0X1B55DFD67FEA873F	64.13156472	49.22790999	137.2457694	112	112	50	186	TRAIN
0X1B5F80BEE43A4CE0	49.05148216	52.20953849	102.475088	112	112	50	169	TRAIN
0X1B6045BB53151A4A	49.25201502	44.65674099	87.99707221	112	112	50	161	TRAIN
0X1B65D8D908C385B	66.07087718	19.45330517	57.33512556	112	112	50	129	TRAIN
0X1B68B516EEF78BA1	51.0958944	50.96020922	104.2043579	112	112	50	188	TRAIN
0X1B6A0E49BE9C0472	64.82031058	30.98831314	88.08580647	112	112	54	196	VAL
0X1B6B465FEA68FBEA	47.24152431	57.98531952	109.9071168	112	112	50	198	VAL
0X1B71C9A73CCCC8B7	26.44387203	185.9275887	252.7696792	112	112	50	141	TRAIN
0X1B780BD98DA7D4D9	49.30631217	49.75825583	98.15473674	112	112	50	250	TRAIN
0X1B7833C5A54B5FF2	21.49495408	178.8682662	227.8430183	112	112	50	174	VAL
0X1B78D94323028328	56.41451923	48.10226653	110.3630514	112	112	50	172	TRAIN
0X1B7B728C3E99A716	67.7225762	13.68865901	42.40939145	112	112	50	128	VAL
0X1B7E00757AF6858B	52.42497581	50.00812068	105.1142307	112	112	50	167	TRAIN
0X1B7EDA7973C0A9E	63.64762994	18.44327024	50.73471196	112	112	50	162	TRAIN
0X1B861DB510984105	74.71362602	44.46629722	175.8508249	112	112	50	152	TRAIN
0X1B86D91E09FF9EBA	68.66272387	40.77791231	130.1258991	112	112	46	150	TRAIN
0X1B8D4F0D26BB0826	63.15482644	38.45612207	104.3722104	112	112	50	206	TRAIN
0X1B8DC2233ED16EA9	56.16234175	45.61272899	104.0491915	112	112	50	141	TEST
0X1B8FD7CA891CA2CD	9.48244713	319.4678008	352.9346416	112	112	47	144	VAL
0X1B94E05BA6E96C70	35.59015434	79.6617979	123.6795355	112	112	54	166	TRAIN
0X1BA1268DB195A3F	23.41203191	129.0111344	168.4483054	112	112	48	127	VAL
0X1BA265AD5BF096E5	34.61394109	155.7423782	238.1889669	112	112	47	190	TRAIN
0X1BA53DA5F128AB92	55.9823856	35.28651552	80.16453413	112	112	50	174	TRAIN
0X1BA556585D2FE6A7	46.61360932	57.7640257	108.1999082	112	112	50	201	TRAIN
0X1BA619D4A0E2746	55.76636849	34.26905305	77.47284561	112	112	50	212	TRAIN
0X1BA7A8147245AB28	69.62200937	13.74931913	45.26079191	112	112	50	135	TRAIN
0X1BA8C753E08FB53F	63.59812116	65.56387063	180.111227	112	112	50	231	TRAIN
0X1BA9676E9B1FAEA7	63.02944992	28.31830815	76.59693483	112	112	53	171	TRAIN
0X1BACE554294DDF8	52.72845202	48.29679792	102.168852	112	112	50	137	TRAIN
0X1BB19B668CF2A22E	59.97726821	46.24109401	115.5370759	112	112	50	216	TRAIN
0X1BB47462D0C470D5	61.59899041	7.970048668	20.7547894	112	112	50	141	TRAIN
0X1BB609E66AC34DE	66.19621604	33.56233076	99.28572137	112	112	50	201	TRAIN
0X1BB91877C1F2F21E	64.51327557	22.2643235	62.73986641	112	112	50	124	VAL
0X1BC515434037562D	65.32303577	13.00321827	37.49814481	112	112	50	100	TRAIN
0X1BCA2217072BCB55	61.74598421	33.35640062	87.19712149	112	112	51	204	TRAIN
0X1BCA569AEE7FCFC6	59.21676464	38.63573122	94.73434579	112	112	50	202	TRAIN
0X1BCAECCA681C2F1A	63.55418508	29.22814951	80.19617498	112	112	50	218	TRAIN
0X1BCC6B1BA8FEBC5	55.14410122	42.72062776	95.23970965	112	112	50	165	TRAIN
0X1BCC9803878310C8	67.66348797	27.92729751	86.36459457	112	112	57	192	VAL
0X1BCD0AD72ECB908A	55.70739636	37.40242772	84.44395824	112	112	88	278	TRAIN
0X1BD453F455D30DEA	71.65737217	7.899978639	27.87313402	112	112	50	153	TRAIN
0X1BD5EEAC641B0443	58.84510747	31.957296	77.65126826	112	112	50	132	TRAIN
0X1BD7A625C9DA5292	34.41889285	15.34437252	23.39755028	112	112	50	106	TRAIN
0X1BDA3760E526CD15	23.86134684	267.207212	350.9481728	112	112	50	194	TEST
0X1BDE353AD84F913D	68.06670176	17.88694277	56.01345226	112	112	33	197	TRAIN
0X1BDEEC24D5FC570C	60.67793894	27.62512396	70.25349949	112	112	58	176	TEST
0X1BE3FBED90CBC6BB	39.61658233	61.18501583	101.3275137	112	112	50	147	TRAIN
0X1BE64129E54E4042	69.09767848	20.73995812	67.11456323	112	112	61	293	TRAIN
0X1BEA6959BDF3CC69	71.37490343	23.42388665	81.82989562	112	112	50	144	TRAIN
0X1BED31FBCDA78011	63.75239712	31.18154776	86.0237513	112	112	50	232	TRAIN
0X1BF00F2E669B915E	24.97129638	190.7431837	254.2269485	112	112	50	201	VAL
0X1BF56B66ECD93FED	57.56429339	33.58058394	79.13284972	112	112	50	157	TRAIN
0X1BFF8D71CA0070FF	63.47240803	55.81261087	152.7957576	112	112	50	183	VAL
0X1C0BDFA4E539B43B	58.32983077	25.31495808	60.75079258	112	112	62	215	TRAIN
0X1C12CFE9B3EC7C95	69.9028029	27.80756863	92.39255252	112	112	59	201	TRAIN
0X1C15B7D4A1339799	54.61672472	45.18250859	99.55761965	112	112	56	227	TRAIN
0X1C1A328EA29B6CC3	45.6118092	55.38160523	101.826526	112	112	50	171	VAL
0X1C1E4272FA7678DD	63.93685548	26.74433367	74.1597385	112	112	50	140	TRAIN
0X1C1F4EA2045C5402	51.34959346	67.65194364	139.0573038	112	112	50	229	TEST
0X1C32622E5515DFF5	67.42833951	19.0402907	58.45661662	112	112	50	264	TEST
0X1C33DE87BFF16258	55.13708953	48.68843179	108.5271358	112	112	59	234	TRAIN
0X1C3559AB35305292	62.04794055	25.11878158	66.18555607	112	112	50	159	TRAIN
0X1C46CC78DD272DA9	68.18658836	16.89127115	53.09481215	112	112	50	152	TRAIN
0X1C48B213563D806E	40.03082408	69.63210758	116.113164	112	112	47	131	TEST
0X1C4BA7E6CC226887	72.01239862	12.32163823	44.02534559	112	112	50	201	TRAIN
0X1C569B8A2AA3A56B	55.12017948	28.38081999	63.23737407	112	112	50	107	TRAIN
0X1C5B6810C6224D33	66.65507314	34.95043036	104.8148359	112	112	50	209	TRAIN
0X1C5E88A031705A5E	69.40858293	16.65420555	54.44077831	112	112	50	154	TRAIN
0X1C60E6C39540CE11	57.35085072	46.93868968	110.0577397	112	112	50	151	TRAIN
0X1C635AEB198CFFC6	60.40987691	35.15811608	88.80527097	112	112	50	168	TRAIN
0X1C646F03E10DDA20	59.9871851	21.06958288	52.65708732	112	112	43	167	TRAIN
0X1C64E294328A8F14	62.99962159	27.86065777	75.29830496	112	112	50	163	TRAIN
0X1C65E2F2670EDE62	52.99280894	19.65673167	41.81643536	112	112	68	160	TRAIN
0X1C71836EDBA989E0	45.20270806	61.28662117	111.8424269	112	112	50	192	TEST
0X1C7404B2998743AC	59.49151623	17.58575042	43.41251212	112	112	73	258	TRAIN
0X1C7A7B6A9AF3D511	57.98422236	46.94229693	111.7254031	112	112	50	201	TRAIN
0X1C7C2D50F32C91CF	65.101337	22.5052665	64.48747476	112	112	50	204	TRAIN
0X1C7C566D4F68F6D2	55.31457353	27.69433356	61.97620957	112	112	58	157	TRAIN
0X1C7D028B07255C1B	62.69757698	26.5094938	71.06641246	112	112	50	174	TRAIN
0X1C8054277A139381	62.21107285	30.13805362	79.75366301	112	112	28	81	TRAIN
0X1C82AA09A1D277E8	41.9094653	22.87324941	39.37517451	112	112	50	108	TRAIN
0X1C82B217189FDD84	62.36528662	35.00389744	93.00960283	112	112	58	196	VAL
0X1C84462026E440E0	66.58304344	21.19986321	63.44043681	112	112	50	182	TRAIN
0X1C85315EEDEFF010	60.01106071	28.10694136	70.28678894	112	112	50	184	TRAIN
0X1C88C00C2ED813C3	64.29113517	32.1745485	90.10241197	112	112	50	252	VAL
0X1C89EE0FA8900904	60.43113854	27.46637007	69.41410256	112	112	50	189	TRAIN
0X1C8A2199662FE731	56.06180048	48.43421477	110.2325887	112	112	50	187	TRAIN
0X1C8C0CE25970C40	55.99568445	23.21110315	52.74733366	112	112	50	46	TEST
0X1C9CCA2A21942E09	67.39360611	9.459615702	29.011536	112	112	50	206	TRAIN
0X1C9F9EC57DDAFE0B	60.15249996	29.66975604	74.45826214	112	112	50	201	TRAIN
0X1CA16A648FE49910	43.08529215	79.14258489	139.0547151	112	112	47	161	TRAIN
0X1CA24B09EF768629	60.93736843	24.32896947	62.28195206	112	112	50	204	TRAIN
0X1CAD9DE1F782AF55	65.90235434	18.34950151	53.81457035	112	112	27	63	TRAIN
0X1CAF8DA4E12CFBA4	32.67926689	83.80224108	124.4820685	112	112	54	194	TRAIN
0X1CB1B34B202C4041	67.22561208	20.03541764	61.13132514	112	112	50	172	TRAIN
0X1CB4A8300D2A3A7E	61.14146805	31.88671931	82.0584765	112	112	50	164	TRAIN
0X1CB543E7827F3A19	49.66302872	69.33727811	137.7462258	112	112	50	138	TRAIN
0X1CB789DF05D5561C	62.31978179	30.02014097	79.67082568	112	112	50	184	TRAIN
0X1CB9B564C2B0F615	57.47388036	17.83081817	41.92909751	112	112	61	159	TEST
0X1CBC3578B6638C3B	54.96583646	31.5542954	70.06746194	112	112	51	168	TRAIN
0X1CBE92E8D0B12C7	66.36709643	34.24277433	101.8133158	112	112	50	152	TRAIN
0X1CC5A2587BAEBD73	57.4817312	33.27041938	78.24970375	112	112	68	217	TRAIN
0X1CC8CF03024E9245	58.05080336	41.34065919	98.54934659	112	112	50	137	TRAIN
0X1CD114B3DED2907A	58.06284296	48.66692492	116.0472677	112	112	64	209	TRAIN
0X1CD9761078D7F70F	57.47977054	34.37584425	80.84585783	112	112	50	233	TRAIN
0X1CD9AB4AB31F2DB3	69.24765667	35.45688893	115.2981695	112	112	51	205	TRAIN
0X1CDCF35D2D2D80ED	55.79686986	33.65887463	76.14590759	112	112	50	229	VAL
0X1CDD9C054D8FB60D	24.95549174	147.6796461	196.7894114	112	112	50	145	VAL
0X1CDE7FECA3A1754B	50.89240047	44.45455396	90.52479531	112	112	50	165	TEST
0X1CEBFD3654DFE9D3	48.01663376	73.14334945	140.7052962	112	112	35	94	TRAIN
0X1CEDB27808EA7730	69.61002618	29.60831159	97.42789436	112	112	50	177	VAL
0X1CF4B07994B62DBB	71.29609862	21.38690903	74.50871835	112	112	50	58	TEST
0X1CF55D59270F6C7	72.6040772	10.46218471	38.1888385	112	112	50	173	TRAIN
0X1CF81033C527E6A3	69.23114202	26.86995119	87.32839941	112	112	50	153	TRAIN
0X1CF9770B0D12C750	58.6420888	27.59600917	66.72486199	112	112	99	282	VAL
0X1D002C3879CAE6C1	33.66425026	56.67921694	85.44294316	112	112	50	143	TRAIN
0X1D00424C7EBCCA52	64.28516643	18.67238792	52.28188418	112	112	50	188	VAL
0X1D026A00CF69D6B	64.81007863	15.85459169	45.05435383	112	112	52	89	TRAIN
0X1D04C25FA7BF8956	50.10292507	41.13208278	82.43385577	112	112	50	159	TRAIN
0X1D07317451CD15C	34.70619325	78.0333818	119.5111538	112	112	50	180	TRAIN
0X1D0C24D004481BF1	55.2042578	40.35303931	90.0823099	112	112	50	179	VAL
0X1D0EE9FA3D7BAB92	58.28580023	21.20482338	50.83358544	112	112	51	178	TRAIN
0X1D0F905BD24A0655	46.64272135	81.71547203	153.1477506	112	112	50	196	TRAIN
0X1D15ED3F501B5ED7	64.84428334	16.25916516	46.24899364	112	112	50	180	TRAIN
0X1D181F5019010E4B	50.30845443	49.15436534	98.91897058	112	112	50	128	TEST
0X1D1827F63E2BF135	35.31667358	80.52381238	124.4892878	112	112	50	178	TRAIN
0X1D1CFF6024EE3376	69.55911019	35.12623217	115.3916078	112	112	50	180	TRAIN
0X1D1F9CC83450E37E	75.42076522	10.92293328	44.43968	112	112	50	186	TRAIN
0X1D20B8AA6F51A9C9	59.64479567	24.27091608	60.14321196	112	112	50	214	TRAIN
0X1D21C27167358D98	55.96745692	18.6622617	42.38288409	112	112	50	255	TRAIN
0X1D22C277EE981F30	23.67082446	111.9557439	146.6749027	112	112	26	96	TRAIN
0X1D24CEA29A24560B	63.11747124	25.06031558	67.94630526	112	112	55	148	TEST
0X1D2517EEA27B805F	59.99827638	14.65706352	36.64107991	112	112	50	228	TRAIN
0X1D26D7A594FADAA2	69.8873035	21.51519173	71.44890437	112	112	50	222	TRAIN
0X1D3210B98E59078A	55.85449899	22.65512303	51.3192115	112	112	50	193	TRAIN
0X1D393AED88F9D056	45.31716718	81.42000792	148.8950073	112	112	50	220	TEST
0X1D3B87F45396BF74	64.73063806	25.49273733	72.28012056	112	112	55	240	VAL
0X1D3D82FD91F61757	66.06621111	23.68140455	69.78709222	112	112	50	137	TRAIN
0X1D435EAAB297493F	62.54107955	23.22931047	62.0127601	112	112	50	186	TRAIN
0X1D458DED386FFD57	44.79796864	70.28917844	127.3307824	112	112	50	304	TRAIN
0X1D47DAD797C08240	56.11289303	29.75566273	67.8004653	112	112	50	127	TRAIN
0X1D484F34365B129A	59.80220033	43.91591733	109.2495552	112	112	57	202	TEST
0X1D531494AA297EA7	63.40061489	25.18884782	68.82314482	112	112	50	118	TEST
0X1D5340ABC7E874A0	44.3084848	42.96885829	77.15512523	112	112	50	121	TRAIN
0X1D56758A76508E6B	15.31031571	220.3471104	260.1817592	112	112	50	159	TRAIN
0X1D56E0444C390AAB	32.92198466	62.1203263	92.60907018	112	112	72	258	TRAIN
0X1D5C7F82BC641385	47.59272772	82.73360864	157.8666568	112	112	35	86	TRAIN
0X1D5D36D11FB698E6	67.7251754	16.56629215	51.32883714	112	112	50	201	TRAIN
0X1D6C97E5EE466774	67.76712822	17.29931518	53.6697918	112	112	50	239	TRAIN
0X1D72D240D0D428E7	62.94452192	40.7307114	109.9181916	112	112	50	146	VAL
0X1D79693A227013AF	40.05500377	42.47177401	70.85124144	112	112	50	112	TRAIN
0X1D7D9F50E7714DF3	57.17730244	49.87043794	116.4579552	112	112	50	167	TEST
0X1D82C79739A0FA64	56.56895598	70.05869656	161.3101829	112	112	50	172	VAL
0X1D855297E0E75B59	55.18210211	58.03704581	129.4952431	112	112	43	155	TEST
0X1D865EBAD1A947E4	34.31033606	97.66236585	148.6723481	112	112	26	125	TEST
0X1D89AB9610940667	30.45411687	106.6956323	153.4176108	112	112	50	209	TEST
0X1D8AB94351A8029D	66.21584986	16.12127452	47.7184551	112	112	72	142	TRAIN
0X1D8B6731487F309	59.29552591	23.23715431	57.08746969	112	112	50	133	TRAIN
0X1D8D28801D701B6	57.56554519	25.66507729	60.48169442	112	112	30	88	VAL
0X1D903A5F71B0415B	58.4050127	49.48932683	118.9790647	112	112	50	181	TRAIN
0X1D964059BBD23752	64.20965536	17.35418444	48.488453	112	112	50	151	TRAIN
0X1D97238D22053D7F	56.29776453	39.85190266	91.18962048	112	112	50	201	TRAIN
0X1D9BD6464304E4C1	69.11883137	12.54575791	40.62591691	112	112	72	198	TRAIN
0X1DA42DFD1ADF56A2	61.78749245	23.15800268	60.60320079	112	112	50	189	TEST
0X1DA5AC481B10C795	68.94455261	18.80664473	60.55827983	112	112	50	145	TRAIN
0X1DAD3979E64B1EB0	65.22747483	14.06409148	40.44598835	112	112	50	174	TRAIN
0X1DAD96580464A3AE	52.10816579	41.63523013	86.93596899	112	112	50	167	TRAIN
0X1DAFA784FB6CD2DC	55.68862089	38.49659458	86.87744628	112	112	50	235	TEST
0X1DB488AC3583E3D6	65.51980624	25.8619065	75.00510781	112	112	52	146	TEST
0X1DBA02F07308FF4	57.65013773	43.59636924	102.9433554	112	112	50	176	TEST
0X1DBA0F198086D94D	59.78909802	26.40449131	65.66500627	112	112	50	161	TRAIN
0X1DBC6610903DEE15	61.51982335	25.91179756	67.33804212	112	112	50	146	TRAIN
0X1DBC96AF6E04AFAE	68.95023494	15.72614679	50.64819897	112	112	50	209	TRAIN
0X1DBFE6B5E123C051	24.31081781	121.1308025	160.0371401	112	112	50	222	TRAIN
0X1DC2DFB2C2B235E0	47.82573906	73.61004671	141.0849821	112	112	50	149	TRAIN
0X1DC37C23058344DB	59.54443375	31.09091868	76.85201707	112	112	50	145	TRAIN
0X1DCA0E401C075C0B	61.90809744	16.09645622	42.25689751	112	112	50	154	TRAIN
0X1DCB42B624F74B6A	61.03458727	19.97526167	51.26408338	112	112	50	192	TRAIN
0X1DCD463A9C38E795	63.66330824	23.48595937	64.63428076	112	112	56	158	TEST
0X1DD34527824BAE2B	60.18059942	31.23568397	78.44338066	112	112	82	247	TRAIN
0X1DD541B1AA7D27F5	62.36277333	31.49247516	83.67373993	112	112	50	141	VAL
0X1DD7E4C84703951C	35.00584763	104.0954391	160.1612381	112	112	50	201	TRAIN
0X1DD94B6FED393031	64.38413681	35.83587878	100.6177461	112	112	50	113	VAL
0X1DDB2D8370136DF6	62.44463376	11.85458618	31.56562528	112	112	50	166	TRAIN
0X1DE0D259C9FFED67	70.0873568	13.29971311	44.46184519	112	112	50	185	TRAIN
0X1DE1700F4DDEF5AB	52.14141153	70.64442341	147.6107542	112	112	50	177	TRAIN
0X1DE841B07C0641E5	54.46426821	28.83516282	63.32425479	112	112	58	224	TEST
0X1DE88A76BA76EB42	53.26048866	41.67194839	89.15786066	112	112	50	180	TRAIN
0X1DEBBA3CCE0C4044	23.19721303	241.8121289	314.8481174	112	112	40	119	TRAIN
0X1DECC0FD3CEFBBF9	64.45408007	40.53043327	114.022744	112	112	50	162	TRAIN
0X1DEE80021337DE93	76.02837415	26.11818547	108.954585	112	112	52	201	TRAIN
0X1DF7163A74801695	66.63770907	34.96815976	104.8134249	112	112	50	252	VAL
0X1DF725E212D34FF2	59.49594149	24.38664245	60.20789853	112	112	53	171	TRAIN
0X1DF846341FD06B89	68.55899249	14.17112442	45.07210661	112	112	50	132	TRAIN
0X1DF8F6CF6E254FA1	75.77067526	8.788909877	36.27385398	112	112	50	103	TRAIN
0X1DFB35BA6E0A7B20	60.76913172	33.91959435	86.4614928	112	112	50	123	TRAIN
0X1E0132313BE50536	47.64028181	61.89597533	118.212965	112	112	50	162	VAL
0X1E042B3994B076CF	31.13613962	101.8686607	147.9276069	112	112	38	167	TRAIN
0X1E0D4D57EA9C0D47	61.38957762	27.82928999	72.07714467	112	112	50	172	VAL
0X1E125FF0DBDEDD8E	66.8980596	34.33342608	103.7202825	112	112	50	197	TRAIN
0X1E12C1907286203F	57.55775743	31.96151892	75.30591454	112	112	50	115	VAL
0X1E12EEE43FD913E5	63.19669652	39.4874019	107.293091	112	112	47	145	TEST
0X1E1603F30AB541CC	69.5407981	14.16702884	46.51149063	112	112	51	188	VAL
0X1E19B51380EDA781	68.92836022	29.82004055	95.97189194	112	112	106	277	VAL
0X1E1CEE4FB1052A3A	61.96659683	53.33007713	140.2190514	112	112	50	193	TRAIN
0X1E24B73EF1088C16	58.97112557	16.08832608	39.21220434	112	112	50	154	TRAIN
0X1E254C7288E039E1	58.78851657	29.73491682	72.1520177	112	112	50	174	TRAIN
0X1E2A3EA85194639F	67.58944084	15.94388958	49.1935036	112	112	50	125	TRAIN
0X1E319F331B8638F7	69.38614417	27.89556243	91.12070884	112	112	50	161	TRAIN
0X1E3950AF8323C7C3	59.62989074	13.50677359	33.45736199	112	112	30	92	TRAIN
0X1E3989E1CA499ADC	55.00790967	29.57707441	65.73838689	112	112	50	207	TRAIN
0X1E41619BEA0A4042	67.02080763	13.07865759	39.65730101	112	112	50	43	TRAIN
0X1E4214A580D40B2B	37.38063781	103.9270561	165.966328	112	112	50	178	VAL
0X1E4319B75C24DB18	64.0588214	28.62275105	79.63776417	112	112	50	172	TRAIN
0X1E433E7966FD7332	27.62884885	44.59607378	61.62134092	112	112	50	136	TEST
0X1E4717D992CFA5F4	39.68073685	83.96627086	139.2030779	112	112	50	213	TRAIN
0X1E4C615D9F0C3287	58.04627274	22.74442476	54.21312061	112	112	50	192	TRAIN
0X1E4FB78F8BCBB9B2	64.37508214	22.6547909	63.59254212	112	112	50	144	TRAIN
0X1E4FC262266FC8D6	43.82095672	38.40745476	68.36616025	112	112	50	159	TRAIN
0X1E4FEF1411B063A7	44.56437212	32.10156476	57.90782207	112	112	50	152	TRAIN
0X1E50146E7EAFF53E	33.94753809	62.26743169	94.26966065	112	112	80	256	TEST
0X1E5364575AD6FAD4	47.77509416	54.83176623	104.9916038	112	112	50	216	TRAIN
0X1E544C386296BE42	48.92439611	44.32381282	86.78079052	112	112	58	151	VAL
0X1E5936D90E75B1A7	62.29328311	24.74494552	65.62476812	112	112	50	251	TRAIN
0X1E611525E31DDA7B	61.77393421	22.27973125	58.28413358	112	112	50	180	TEST
0X1E61DC4342BD6300	58.36092115	38.58541187	92.66634359	112	112	50	164	TRAIN
0X1E62CC48E5EF3624	58.04621534	27.68322234	65.98504179	112	112	50	224	TRAIN
0X1E6321147D13B4BC	65.59255698	26.60117375	77.31226563	112	112	50	170	TRAIN
0X1E635D1244D8F305	62.67269581	41.86238746	112.1495066	112	112	55	172	TRAIN
0X1E6679C7134CBE5D	62.19331174	36.30538396	96.02899812	112	112	50	206	TRAIN
0X1E67F4F64EDDA6ED	49.05591965	43.10210969	84.60670876	112	112	51	164	TRAIN
0X1E6815E1D578374	57.81293248	21.72060522	51.48640684	112	112	50	182	TRAIN
0X1E6CBE38BF082CC	51.04063415	68.49645036	139.9046927	112	112	50	170	TRAIN
0X1E72A706170A99CF	58.75584943	45.76285178	110.9559808	112	112	50	165	TRAIN
0X1E737062D3FC72DB	62.14446393	15.54552414	41.06539162	112	112	50	225	TRAIN
0X1E749B73E6D4B963	46.28974484	49.44135278	92.05197897	112	112	67	168	VAL
0X1E761ED7D7755949	63.62129545	28.05626694	77.12277632	112	112	50	198	TRAIN
0X1E7DD9435BBDEFC1	72.67535526	9.766641145	35.74297575	112	112	50	161	TRAIN
0X1E8097AF20639AFD	51.78176892	41.03532692	85.1033437	112	112	62	264	TRAIN
0X1E840F388269AE5D	58.18779507	29.76820522	71.19501416	112	112	50	114	TRAIN
0X1E8826D9BE12BF0D	50.64168736	29.20206364	59.1634156	112	112	50	159	TRAIN
0X1E890CFC7E9C3E14	48.64650508	31.78433871	61.89323386	112	112	50	130	TRAIN
0X1E89470188B772FB	44.87298499	72.53165653	131.5718918	112	112	50	176	VAL
0X1E8B7A7B0312AD0B	65.15155325	13.61089046	39.05738053	112	112	50	154	TRAIN
0X1E9465782E2D5B16	59.90507857	15.54079212	38.76000144	112	112	50	151	TRAIN
0X1E9C4F25D31278C7	65.03976252	33.25669959	95.12721304	112	112	50	127	VAL
0X1EA0FB82B5B28F2F	54.84426427	60.83353114	134.7193887	112	112	50	139	TEST
0X1EA2B431C3A155AA	68.70900119	19.89406266	63.57758913	112	112	50	206	TRAIN
0X1EA3EC569C1E2C60	61.87180398	20.86476446	54.72266364	112	112	50	214	TEST
0X1EA50DD28B65A0EC	58.46227031	38.74670392	93.2807455	112	112	50	113	TRAIN
0X1EA6F8F85D1A8178	61.27709482	42.28631008	109.2023181	112	112	50	168	TRAIN
0X1EA7A5960D8A5576	67.65319597	26.90321381	83.17116518	112	112	50	72	TRAIN
0X1EA7A71E2DBC4AC0	70.12427762	20.56978203	68.85116204	112	112	50	146	TRAIN
0X1EA7B071C64DA43E	69.96121471	16.16052628	53.79886745	112	112	72	371	TRAIN
0X1EAA8A2138A834E0	63.46386565	31.08516066	85.08059546	112	112	50	146	TEST
0X1EB543E46AF39064	63.91796433	36.62179652	101.4959268	112	112	50	240	TRAIN
0X1EB9E86F4FA26B5B	65.12405449	43.23646774	123.9721737	112	112	50	190	TEST
0X1EBDE8F8E5BA979D	68.37092937	30.22966199	95.57556192	112	112	68	166	VAL
0X1EC139D3F3A2D516	63.25333583	24.70746846	67.23730987	112	112	47	160	TRAIN
0X1EC55C31E1027A7D	53.22510889	47.6129137	101.7916078	112	112	50	110	TRAIN
0X1ECA00B8BAB9E432	34.97719892	129.7729138	199.5806266	112	112	50	245	TRAIN
0X1ECE22D7A0081047	66.479218	22.14132783	66.05253967	112	112	50	169	VAL
0X1ECE8E201253DCBB	56.06422825	35.06693313	79.81408254	112	112	50	188	TRAIN
0X1ED03199B5CD723F	64.13235825	31.62040078	88.15857199	112	112	50	182	TRAIN
0X1ED182EA95B3349E	59.18215117	42.5266992	104.1865273	112	112	33	95	VAL
0X1ED8BDD5ABC0E688	63.16711629	35.88436918	97.42481598	112	112	59	233	TRAIN
0X1EDA0F3F33F97A9D	34.97888306	58.68892303	90.26132709	112	112	50	147	TEST
0X1EDC550222BB3CB7	59.02246825	24.66380976	60.1886173	112	112	50	196	TEST
0X1EDE39935530AE94	60.19626443	49.07082	123.2819465	112	112	50	219	TRAIN
0X1EDF77660FB2302C	26.07489477	93.85711144	126.962432	112	112	50	201	TRAIN
0X1EE30D34D1CBF56A	63.13544858	16.85723453	45.72749125	112	112	50	140	TRAIN
0X1EE5D4C563C42FFC	59.1625328	33.71975033	82.57062115	112	112	50	128	TRAIN
0X1EF35FFC92F4F554	61.39202351	29.08179843	75.32588102	112	112	104	499	TEST
0X1EF97820A1259D69	65.05445874	38.64938368	110.5988984	112	112	50	219	TRAIN
0X1EFB6CCF125DF19C	26.95997955	231.4379717	316.8646042	112	112	50	169	TRAIN
0X1EFC35B469AE1CEC	62.39089898	36.3855997	96.74679456	112	112	50	266	TRAIN
0X1EFF5D4EF0A8CAF8	23.01249473	145.685918	189.2331976	112	112	50	186	TRAIN
0X1F00CAA7AC31402B	54.92733494	41.5778218	92.24620231	112	112	50	196	TRAIN
0X1F016C2C0B4EC219	58.21207987	19.79034829	47.35901723	112	112	50	201	TRAIN
0X1F042F557F67EF0C	54.15091362	59.10170027	128.9048592	112	112	50	120	TRAIN
0X1F0B89ADC5D08D7B	55.83715801	29.03821766	65.75260184	112	112	50	131	TRAIN
0X1F0E003D44A08AC1	54.63831132	92.92862302	204.8614717	112	112	50	207	TRAIN
0X1F110BEB95539840	63.15352009	19.44931342	52.7847259	112	112	50	177	TRAIN
0X1F129E3C07702D2D	63.7085249	17.39972026	47.9443732	112	112	50	201	TRAIN
0X1F147D6EB6F7A33E	64.69582063	25.25421618	71.53321968	112	112	50	224	TRAIN
0X1F16283D4711432A	59.15107847	44.53459398	109.0226922	112	112	50	190	TEST
0X1F167F8B80CBF9E1	64.21901218	27.11796242	75.78874725	112	112	50	124	TRAIN
0X1F19C2EE177D0051	59.99041267	15.96389152	39.90016541	112	112	50	205	TRAIN
0X1F1B83FF55E4E8	65.22854263	30.31942128	87.19629136	112	112	50	182	TRAIN
0X1F1EBF404A2CBB95	21.22813881	174.1046813	221.0239528	112	112	50	160	TRAIN
0X1F1FD906BE4B4E5C	33.04487891	79.7042754	119.0413431	112	112	50	160	TRAIN
0X1F21C6B7573013C2	57.92489397	59.2202869	140.7489903	112	112	50	174	TRAIN
0X1F22C0D0D9D6CEA7	65.40158309	21.64907832	62.57245347	112	112	50	102	TRAIN
0X1F24BEDFA7735AC2	56.53655613	36.84918113	84.78200955	112	112	50	162	TRAIN
0X1F2549CEA36F670D	60.97300814	34.73616516	89.00548955	112	112	50	149	TEST
0X1F28DD950C91E736	56.07008113	41.31598222	94.04975764	112	112	50	188	VAL
0X1F295B3610D3C821	37.32067834	64.4376003	102.8051973	112	112	50	150	TRAIN
0X1F296AC6184AEEA2	57.55824153	29.70170686	69.98227201	112	112	50	212	TRAIN
0X1F2DF5CA165B89C1	57.48014399	33.90418232	79.73729334	112	112	50	140	TRAIN
0X1F30E6AC3FE50EE3	46.02938482	33.60590085	62.26703316	112	112	50	193	TEST
0X1F32D3B154B596AC	57.94557861	23.02618063	54.75329317	112	112	50	235	TRAIN
0X1F341EB2BB60BC7E	64.77367936	16.00510564	45.43507625	112	112	50	165	TEST
0X1F38A18115D35B80	64.22806638	25.25188543	70.5913348	112	112	63	272	TRAIN
0X1F3A4CF3F7A776F2	61.90440803	47.20387618	123.909024	112	112	50	176	TEST
0X1F3FC0C8E6884E5E	65.40019588	25.41085541	73.44219442	112	112	50	150	TRAIN
0X1F4145A50D7D74A1	13.65227598	254.0719222	294.2427552	112	112	50	135	TRAIN
0X1F415D2BD4F791F1	59.71674058	43.04561099	106.8573189	112	112	50	190	TRAIN
0X1F41F0CD400CE121	68.01173379	22.75404853	71.13248457	112	112	50	154	TRAIN
0X1F4449F6E867C79D	59.43571007	26.31746497	64.87840663	112	112	50	164	TRAIN
0X1F5282DEF12F1522	48.90927446	44.68087387	87.45398191	112	112	50	173	TRAIN
0X1F5743D01B9FF8A7	50.29896017	34.88234493	70.18433629	112	112	50	197	VAL
0X1F636F27771CFA8A	50.38250696	44.54191536	89.77058822	112	112	61	165	VAL
0X1F6E5F98F771906C	62.1356844	19.325877	51.03981597	112	112	50	120	TRAIN
0X1F7368994CBAFA05	61.84531038	30.10669133	78.90692241	112	112	50	144	TEST
0X1F73F80777A9A18E	61.89281649	24.0498114	63.11096539	112	112	50	177	VAL
0X1F7426166F480035	60.29248365	27.87948426	70.21210799	112	112	50	84	TRAIN
0X1F76CC06470CA08E	63.58776821	37.38304163	102.6661641	112	112	50	139	TRAIN
0X1F7896620951FFD	56.09301684	33.88434235	77.17301422	112	112	50	173	VAL
0X1F7984F85C024A44	52.73990551	80.78057163	170.9276558	112	112	50	172	TRAIN
0X1F7B281D395F60DF	48.36610443	35.7997586	69.33383237	112	112	50	134	TRAIN
0X1F7C341DFC185B04	66.16104924	14.78314384	43.68676777	112	112	53	170	TRAIN
0X1F89A004D9EC9D11	24.08897828	122.7469611	161.6984705	112	112	64	314	TRAIN
0X1F8C3C7F157F3494	65.08327357	27.62151263	79.10682202	112	112	50	111	TRAIN
0X1F8D2F8CEE622FC2	62.13211601	29.09329241	76.82840801	112	112	50	206	TEST
0X1F8FD3228136CADC	63.60005793	25.74615405	70.731305	112	112	50	182	VAL
0X1F96B3B6851A691F	19.48640522	114.8953096	142.7029931	112	112	50	102	TRAIN
0X1F9747E8DFC8C33F	64.47045574	26.94239594	75.83096406	112	112	50	155	TRAIN
0X1F97A5C0DC538F71	56.0912619	39.74510124	90.51752104	112	112	50	157	TRAIN
0X1F97C88FCA1837FC	32.78540121	155.4467319	231.2692996	112	112	50	164	TRAIN
0X1F984B05E47C44E8	67.99739862	42.06862772	131.4537753	112	112	52	218	TRAIN
0X1F9860EB836A4AD5	56.25416961	46.95766199	107.3420291	112	112	50	864	TEST
0X1F9A2F0F949DA53C	46.71160733	50.21475102	94.23206164	112	112	50	192	TRAIN
0X1F9B2F6750598383	60.12606834	44.72372466	112.1628162	112	112	57	259	TRAIN
0X1F9EC90B561B66F0	64.76827238	17.13394758	48.63215272	112	112	50	173	TRAIN
0X1F9F3763AB755914	88.14206093	5.394161778	45.48987601	112	112	50	143	TRAIN
0X1F9F7D8AA7E0AD33	60.9619321	26.93918492	69.00747493	112	112	58	154	TRAIN
0X1FA2FD1613FF2ABA	39.07679304	69.95959835	114.832429	112	112	50	187	TRAIN
0X1FA393110F28F205	50.01759924	22.26517706	44.54603365	112	112	50	163	TEST
0X1FA69C9259AB1323	61.20020683	32.41468667	83.54345222	112	112	50	207	TEST
0X1FAB4A096967CE44	65.57359196	79.89198454	232.0659897	112	112	43	197	TRAIN
0X1FB746B9CC0A2C34	59.65823054	57.58860263	142.7518014	112	112	73	282	TRAIN
0X1FB77879F86A9295	62.86275706	13.10344869	35.28384893	112	112	50	212	TRAIN
0X1FB83321A4C5E14A	68.69685143	11.6234597	37.13191876	112	112	50	178	TRAIN
0X1FBB4B04FD21CFFD	56.90930626	34.06623553	79.05705984	112	112	50	203	VAL
0X1FBF4879584835DC	6.907258122	33.98749756	36.50928835	112	112	50	140	TRAIN
0X1FC0DB9513AAE7AE	61.52235556	35.56727277	92.43620103	112	112	50	152	TRAIN
0X1FC4816F238B726E	30.59466592	67.38195608	97.08469381	112	112	50	190	VAL
0X1FC8B6CD248E1EBF	61.22836897	24.11200441	62.18981191	112	112	50	204	TRAIN
0X1FCFC35D87A5825E	51.97247852	46.60661896	97.04148271	112	112	50	219	TRAIN
0X1FD1C12446296002	35.95909172	79.4272681	124.0258301	112	112	50	165	TRAIN
0X1FD5C7765ED980E9	69.41223487	29.64745967	96.92587722	112	112	50	186	TRAIN
0X1FED7F19EE7790BC	44.89235583	47.0596842	85.39592811	112	112	50	243	TRAIN
0X1FEF660F1B027D9A	38.038857	111.5568506	180.0432419	112	112	46	163	VAL
0X1FF11ED3741D6CF1	55.37393416	33.5659263	75.21596553	112	112	50	197	VAL
0X1FF210ABA6FAF49B	44.5263982	99.10822448	178.6583551	112	112	58	235	TEST
0X1FF2C044D2369B68	54.33825709	41.2343193	90.30386637	112	112	50	218	TRAIN
0X1FF493CD3E1F9556	59.56645521	24.44030445	60.44561409	112	112	50	204	TRAIN
0X1FF49A3B7CCE0940	64.39803028	17.39226585	48.8519764	112	112	50	140	TRAIN
0X1FF884B7C72A46E4	48.47394791	39.30232891	76.27661603	112	112	50	163	TRAIN
0X1FF8C2A15819C013	59.88116673	21.25262294	52.97417998	112	112	50	175	TEST
0X1FF8F1B69E8A6228	56.16944983	28.30395557	64.57586195	112	112	50	208	TRAIN
0X1FFB0CA3E357AA3B	57.09391613	39.54308822	92.16196087	112	112	50	181	TRAIN
0X1FFD70185CCC2352	65.41534119	27.0072746	78.09033117	112	112	58	201	TRAIN
0X20044D5F4DB57EBF	32.83269751	87.25800245	129.9114289	112	112	62	122	TRAIN
0X2006B85D0AC90B99	61.94815131	30.50238815	80.16006896	112	112	50	199	TEST
0X2006F373AD037FB0	67.1411979	22.08392693	67.20855757	112	112	50	121	TEST
0X2007AA7BEEA8CDE9	61.16879615	17.75976739	45.73581456	112	112	50	159	TRAIN
0X2007E059C9C83B68	32.64982024	93.44724491	138.7483229	112	112	50	227	VAL
0X200A81BEC98DEB6D	52.10602499	35.78837946	74.72417869	112	112	50	135	VAL
0X200BAB1CBCC59B75	57.47141581	75.03393586	176.4317747	112	112	50	203	TRAIN
0X200D2ADC0AAA7F69	62.23637049	37.52947707	99.37995248	112	112	50	177	TRAIN
0X2012F90A3894AE6C	68.10767552	4.350710186	13.64187232	112	112	50	156	TEST
0X2013A055C2ED13B1	68.04729651	19.05758708	59.64311309	112	112	50	188	TRAIN
0X2018476243B2BF60	41.31530333	45.31455991	77.21699604	112	112	50	173	TRAIN
0X201E550F4D45FA11	57.75725375	28.10308503	66.52759947	112	112	50	160	TRAIN
0X20206186C27410	65.6336407	25.82210582	75.13774036	112	112	50	235	TRAIN
0X202CB635A3F07205	66.7531558	17.75140632	53.39275577	112	112	50	101	TRAIN
0X20385C07ACB78AD7	60.59660023	31.07412588	78.86153495	112	112	50	129	TRAIN
0X20398152C6AC9E74	63.62652428	43.74637267	120.2699819	112	112	50	145	TRAIN
0X203B9F42F7B63F18	58.59229583	42.93484235	103.6880532	112	112	50	207	TEST
0X203DEFC1AD6C4FE7	59.94305287	31.08647902	77.60571198	112	112	50	199	TRAIN
0X2040D80BE038FF72	63.05495527	27.44629625	74.2895196	112	112	28	82	TRAIN
0X204572836CA7223E	66.19950634	17.98046291	53.1958589	112	112	50	158	TRAIN
0X20466440F503CA47	58.52797266	19.36867148	46.70297721	112	112	50	196	TRAIN
0X2046744420463941	68.29507417	17.04953536	53.77566707	112	112	50	201	TRAIN
0X20498F7A9EEC40	57.38905363	50.66911732	118.9110349	112	112	50	285	TRAIN
0X2049B43FE38C7E52	55.68973386	32.33951632	72.98425204	112	112	50	119	TEST
0X204AE811B3916921	45.69038942	76.34255709	140.5691484	112	112	53	179	VAL
0X204B7002B426FB64	63.2612021	23.23937249	63.25566925	112	112	50	156	VAL
0X204EABEBB4C346A7	56.00838273	85.0837942	193.4091072	112	112	50	220	TEST
0X20527C7266CB3D06	64.97664744	26.23313247	74.90183135	112	112	50	133	TRAIN
0X20552C24AF1C72AA	60.21194657	35.21236296	88.49983833	112	112	50	158	TRAIN
0X20586B1BD35F38C9	74.9549711	4.873100375	19.45735577	112	112	50	141	VAL
0X205D332D95319E52	56.49939715	30.15103272	69.31175833	112	112	64	178	VAL
0X205D43DE6AFEF1E3	54.96859242	59.55792018	132.2586243	112	112	55	139	TRAIN
0X2061466F4B6FF0D6	65.42407627	31.74393458	91.80936085	112	112	53	155	TRAIN
0X2064D5C200087993	67.34901721	25.83111821	79.1128352	112	112	50	201	TRAIN
0X2067611AEB6EAC1C	57.7809875	28.19803198	66.78988993	112	112	50	56	TRAIN
0X206AE6EE14B44F6D	61.31960758	25.39822175	65.66174786	112	112	50	158	VAL
0X206B9304876FB434	59.55098842	19.93187844	49.27655254	112	112	50	223	TRAIN
0X206BF720DCA80EDB	64.91265314	30.73001731	87.58147895	112	112	50	144	TRAIN
0X20705C8B7253C987	57.59106382	50.26994896	118.5362178	112	112	47	150	TRAIN
0X2072849DEB59E522	50.05857742	58.61887391	117.3752586	112	112	50	198	TRAIN
0X2077ABE141A56534	65.43380565	43.70741244	126.4455439	112	112	50	181	TEST
0X2078B65A7DEB1F45	60.24231818	45.47766089	114.3871041	112	112	50	159	TRAIN
0X207D62797D7ADFE5	50.45178732	50.17381629	101.2626159	112	112	50	122	TRAIN
0X208160FB0725991	67.66631525	18.61916112	57.58440853	112	112	50	154	TEST
0X20826845F90FE6D	57.24999706	29.25929137	68.44278213	112	112	50	157	TRAIN
0X208440694FA7807C	66.33101314	30.18139392	89.64152693	112	112	50	251	TRAIN
0X2086CBAC9AC36095	61.03822423	28.73783137	73.75903897	112	112	51	181	TRAIN
0X208AC63E1BFEB97F	64.44392046	25.80036992	72.56247103	112	112	50	181	VAL
0X208ADDBD7BDAEC00	61.62770406	46.12696184	120.2090224	112	112	50	175	TRAIN
0X208AEA64245AEE45	58.11014308	36.00362398	85.94830975	112	112	50	214	VAL
0X208BA5FCD6556200	64.59977934	22.02955862	62.23000368	112	112	50	173	TRAIN
0X208DD67A7E91CA9B	62.74286553	54.67311995	146.7453703	112	112	50	173	TRAIN
0X208F3DC503692577	60.33549096	29.56509261	74.53790131	112	112	50	194	TRAIN
0X208FBB50F39AAF69	62.28379736	20.44427744	54.20555626	112	112	53	167	TRAIN
0X209C2DD9B266CEE0	60.77522244	19.28194397	49.15756104	112	112	50	313	TRAIN
0X209D282CEC579EA7	57.12140316	33.47576318	78.07103229	112	112	30	103	TRAIN
0X209F758FA6ECB6BF	62.01162326	23.38936672	61.56979774	112	112	50	120	TRAIN
0X20A77232EFCBBA15	26.64164086	48.37486814	65.94322543	112	112	50	137	TRAIN
0X20A9585822B9B71D	67.63612824	22.89314264	70.736724	112	112	50	140	TEST
0X20AB680B9A6201C2	65.23110933	41.19621662	118.4858528	112	112	50	185	TRAIN
0X20AEF825025712FA	63.83588011	32.15843929	88.92360545	112	112	50	125	TEST
0X20B431A11992F8C1	67.10574145	67.45939299	205.0795366	112	112	50	241	TRAIN
0X20BA6E6EAB935FF	65.97188599	23.8791073	70.17464233	112	112	50	180	TRAIN
0X20BF40D7DF972197	23.22024258	89.19526311	116.1702851	112	112	50	162	TRAIN
0X20C138B0C280E0E8	64.14473224	35.07893803	97.83482378	112	112	50	162	TRAIN
0X20C397F012441121	45.21107242	41.89606506	76.46812397	112	112	55	210	VAL
0X20C66395A83A2333	55.01937347	29.41105602	65.38605237	112	112	50	173	VAL
0X20C709BA520B3393	37.07203763	63.01498063	100.1382824	112	112	46	113	TRAIN
0X20C87FB09C5485FA	55.12381681	62.63650717	139.5762801	112	112	50	179	TEST
0X20DC0F2BB24C0B14	65.36145073	15.61285977	45.07365378	112	112	50	218	TEST
0X20E2EEBED55F4D49	58.43239949	42.32738963	101.8278397	112	112	50	122	TRAIN
0X20E888D4879745B8	68.81534346	35.6546844	114.3340615	112	112	50	98	TRAIN
0X20EF6DD108D6DBEF	60.09140456	23.48842954	58.85556553	112	112	75	160	TRAIN
0X20F0ECA9A407E292	69.205312	25.34123289	82.29092268	112	112	50	249	TEST
0X20F33082C8E339A5	63.97872348	30.16303551	83.73672015	112	112	50	132	TEST
0X20F3D05837705ED2	26.97863385	73.36573714	100.4716031	112	112	50	120	TEST
0X20F915FF0D48F7B1	68.31108076	21.75027678	68.63685257	112	112	50	216	TRAIN
0X20FA1B615696ED4E	64.71980836	17.38452069	49.27558463	112	112	49	193	TRAIN
0X20FAB502219482F3	61.65990339	41.85734361	109.1738084	112	112	50	201	TRAIN
0X20FB855B93C178FB	35.75359899	78.26504581	121.8201247	112	112	50	155	TRAIN
0X20FC953931845AED	30.43748651	59.643961	85.74152658	112	112	50	134	TRAIN
0X20FDE60EA17CDF97	62.85789896	47.20498332	127.0929269	112	112	56	262	TEST
0X210265FBDA5360AE	55.11130799	34.40579759	76.64691495	112	112	50	149	TEST
0X210582D0841E845	44.91910647	46.8108132	84.98557341	112	112	50	126	TRAIN
0X2109CB4DF22133B8	57.98598103	21.52952711	51.24367446	112	112	50	184	VAL
0X210C7A32E968D801	50.32630956	55.52060156	111.7706397	112	112	50	178	VAL
0X210DAE04842ABFCE	59.81315736	28.91319206	71.94691137	112	112	53	216	VAL
0X210F9921E31032AF	49.82471669	44.00224533	87.69705406	112	112	50	155	VAL
0X210FD939B1583C4	59.78128142	29.93257759	74.4244935	112	112	50	172	TRAIN
0X2119E364C4EB41A5	72.84534043	13.2623495	48.84005068	112	112	50	195	VAL
0X211D307253ACBEE7	10.66110787	34.2472864	38.33412927	112	112	58	130	TEST
0X211D82BA9236CDCB	62.24258376	56.18660178	148.8094456	112	112	50	157	TRAIN
0X212800138BB39A54	56.62984697	59.95002227	138.2287543	112	112	50	176	TRAIN
0X2128420519D139AC	59.04452755	38.35516872	93.65090042	112	112	50	175	VAL
0X212CA9670262F815	66.78635602	24.91901641	75.02644523	112	112	50	179	TRAIN
0X21308CC313DC6218	26.67971872	73.3278171	100.010278	112	112	50	185	TRAIN
0X21335091E8EAB9E7	64.82378252	45.41824255	129.1163343	112	112	54	168	TRAIN
0X21335E5666FE334	75.39257136	9.130281286	37.10376008	112	112	50	274	VAL
0X2137CC12E6EBD1F9	19.31621195	170.8072694	211.6996159	112	112	50	129	TRAIN
0X2138256B8ACBC286	64.49376444	16.31097626	45.93834294	112	112	50	196	TRAIN
0X213B9075196791A5	60.4909326	34.34034232	86.91762317	112	112	50	152	TRAIN
0X2142A8069D0CEE3E	47.4610256	38.05429701	72.43060497	112	112	53	187	TRAIN
0X2149046928524ECA	58.13390058	29.83300386	71.25814029	112	112	50	138	VAL
0X21494E0B4F352AA	65.68904079	17.0746189	49.76432979	112	112	50	186	TEST
0X214C1C219A70B853	64.18224442	52.25981714	145.9047791	112	112	50	218	TRAIN
0X21586B809CFC96DF	56.20855389	24.79342744	56.6170557	112	112	62	219	VAL
0X215A85593D22E6F0	66.34849089	18.51792557	55.0285145	112	112	50	216	TRAIN
0X215CFDA8D8E99821	39.12500568	43.51960745	71.49012157	112	112	53	183	TRAIN
0X215F0AEFF802A568	66.87975201	27.10372567	81.83430773	112	112	46	204	TRAIN
0X215F900F6CB6C95A	15.13724386	260.4039281	306.8530176	112	112	50	186	TRAIN
0X216C953D364C7BE5	62.02793733	33.19957347	87.43157768	112	112	50	224	TEST
0X216DCC8A21950E6E	69.90698199	14.26576882	47.40557698	112	112	50	138	TRAIN
0X216E6AFF3D3589CD	49.80612705	48.97659313	97.5748438	112	112	53	212	VAL
0X21753A275A66C4B5	46.29589617	63.98759576	119.1484285	112	112	50	230	TRAIN
0X21764955637F610E	67.43399655	20.92211791	64.24527327	112	112	50	229	TRAIN
0X217799C2838B5023	62.25390961	23.18844612	61.43270968	112	112	41	114	TRAIN
0X21780197024E9D79	45.90602423	62.67432289	115.8619273	112	112	50	249	TRAIN
0X2178C7825C058A65	26.31000033	123.1660527	167.1407969	112	112	47	183	VAL
0X21797862231FE398	40.59989027	55.27805569	93.06052791	112	112	68	181	TRAIN
0X217B4E9C7EA72B72	30.98223864	64.1179095	92.90059288	112	112	47	140	TRAIN
0X217DA0FD15274A38	48.91695201	21.38239864	41.85811044	112	112	50	125	TRAIN
0X217EB21B6C3068DF	62.36872021	27.54543737	73.19824764	112	112	50	184	TEST
0X218383A7F84BD283	60.52013904	37.34990653	94.60495966	112	112	30	137	TRAIN
0X2183CED6963429F7	45.29902862	89.27952149	163.2137771	112	112	50	170	TRAIN
0X21861CDBBA5F5D9D	68.15988064	54.47796582	171.0984975	112	112	47	168	TRAIN
0X218BD0C4F2E153B7	43.71616607	81.23985921	144.3395973	112	112	49	125	TRAIN
0X218C389768E6BEEF	44.61772291	95.88388289	173.1309869	112	112	47	245	VAL
0X218E4B013739DD05	55.23468386	37.90623829	84.67769594	112	112	50	216	TRAIN
0X2190CC524D8A3203	58.76420644	30.17894581	73.18628601	112	112	56	166	TEST
0X21911F001AA82BCD	47.56512098	32.16177427	61.33660432	112	112	50	201	TRAIN
0X2193B0208A4BD2C5	72.27550879	18.01680283	64.98515228	112	112	50	145	TRAIN
0X21957D70CCDCA50C	56.50637865	30.88858161	71.01864745	112	112	50	211	TRAIN
0X219A42DE14521E3	59.56704875	33.63829003	83.19523802	112	112	71	285	TRAIN
0X219B35DD01D6562B	57.692998	37.60099064	88.87651892	112	112	50	104	TRAIN
0X219CD2BA2C006453	64.90756867	20.70699852	59.00702155	112	112	59	154	TRAIN
0X21A13B095CACF0EB	56.63992168	38.90943782	89.73562624	112	112	50	171	TRAIN
0X21A4FF7D4640E7FC	63.79272761	29.56127249	81.64457178	112	112	50	98	TRAIN
0X21ADDDA989F95D59	62.20367113	28.7997975	76.19734074	112	112	50	184	TRAIN
0X21B24F2764DE564E	45.93709176	85.67400346	158.4709485	112	112	50	265	VAL
0X21B497B1AE639C14	66.40997564	19.98261931	59.48974342	112	112	50	86	TRAIN
0X21C7B32102269C4F	64.7567016	19.15201954	54.34230167	112	112	50	194	TRAIN
0X21C7FD7003B44572	65.92481594	33.8250818	99.26602816	112	112	50	132	TRAIN
0X21D68178D7E68FF6	63.20204809	30.11213916	81.83101939	112	112	50	202	TRAIN
0X21D75884E9572691	53.09247665	17.46532647	37.23352934	112	112	50	130	TRAIN
0X21D7E54015D4F60	62.09800386	50.86935962	134.2128774	112	112	50	211	TRAIN
0X21D8A9341F567E31	59.28699993	11.7797634	28.93366585	112	112	50	106	TRAIN
0X21DB11780A6A35EE	65.1919367	16.84415917	48.39154372	112	112	50	98	TRAIN
0X21E16CBE16849CF8	57.47572366	38.85258085	91.3656485	112	112	50	70	TRAIN
0X21E519C28BC94C65	64.55046761	20.1371627	56.80515748	112	112	50	131	TEST
0X21EB8F540A5C436D	70.11100417	23.44909941	78.45395524	112	112	50	213	VAL
0X21ECA17BDAB1F437	59.28429488	30.27034579	74.34562584	112	112	50	174	TRAIN
0X21F0FCA4D0ED4E27	59.81080096	25.75832422	64.09265385	112	112	50	153	TRAIN
0X21F20E41517158AB	65.39709637	25.78182475	74.50769167	112	112	50	176	TRAIN
0X21F489F4F5523D94	60.37578521	35.73705593	90.18994095	112	112	58	231	VAL
0X21FF36E89AF42A54	59.56163121	26.58396131	65.7394502	112	112	50	181	TRAIN
0X2205F4A252993508	66.43079954	21.2509295	63.30484258	112	112	50	209	TRAIN
0X220A95C40078BCFC	67.20105951	18.55635925	56.57609354	112	112	50	196	VAL
0X22152A575B5662D1	60.18887048	44.53496314	111.8656106	112	112	50	202	TRAIN
0X2216131AF6AC3FC7	59.61102285	43.80948293	108.4689091	112	112	50	207	TRAIN
0X22164FE4DE644483	62.43129681	23.88207658	63.56907359	112	112	53	209	TEST
0X2217DF2C04B344B9	63.35534716	19.13473708	52.21699648	112	112	50	179	TRAIN
0X221A17B6FD89EDA9	39.54723301	54.24788433	89.73598236	112	112	50	201	TRAIN
0X221C260D3C7960DD	57.60828703	30.67921322	72.37077973	112	112	50	603	TRAIN
0X221D4FD030661C63	61.58002522	31.86242025	82.93191349	112	112	58	166	VAL
0X2223897D4CA9FE1	42.53848943	76.00013067	132.2626745	112	112	59	249	TRAIN
0X22241B85FF21816D	45.31392037	37.6109198	68.77603963	112	112	50	201	TEST
0X22273DBF5B7AA460	60.83877031	31.53541911	80.52714218	112	112	50	128	TRAIN
0X222A58FCB3875364	37.93926687	128.9792419	207.8274544	112	112	50	212	TRAIN
0X222D850B21C1CBBF	60.3024553	13.11457423	33.03623518	112	112	53	127	TRAIN
0X2230D32DA2165960	56.19359222	47.14559917	107.6226095	112	112	50	189	TEST
0X223201B0F37DA3E1	57.10639658	42.596764	99.30796342	112	112	50	150	TRAIN
0X22390EC6147E56F5	63.81835941	33.71266328	93.17615989	112	112	50	142	TEST
0X223C255E3659DD3A	47.70382711	41.4707766	79.29983077	112	112	46	202	TRAIN
0X223CC1A7091C8635	54.76710522	69.47807795	153.6007773	112	112	50	199	TRAIN
0X22449C227AD0E5AF	66.01993721	15.38961977	45.29014519	112	112	72	267	TRAIN
0X2245EF882F5AED68	55.18597004	51.18776064	114.2226233	112	112	50	168	TRAIN
0X2246E1E4611257EA	68.34158726	29.03467813	91.71236214	112	112	50	112	VAL
0X224BAB7B84F593AE	60.1969391	25.02035992	62.86039152	112	112	50	152	TRAIN
0X224BF576A2C34B1D	51.7098548	40.55148223	83.97465376	112	112	72	189	TRAIN
0X224D087937470C14	45.25373942	28.95968982	52.89802357	112	112	55	277	TEST
0X224D7364FF5B803	55.98051654	32.17288289	73.08782466	112	112	50	219	TRAIN
0X22516F1CC1E029EB	54.4169644	42.73214589	93.74572212	112	112	50	116	TRAIN
0X2256C847305993D3	48.05402906	52.9877842	102.0055709	112	112	50	149	TRAIN
0X225D461E61753EF7	54.65029421	39.6369199	87.402816	112	112	50	212	TRAIN
0X2265B34908346F7E	64.27844337	25.69585741	71.93375607	112	112	50	234	TRAIN
0X2267236AA0B2C189	54.72383331	37.50187529	82.82917489	112	112	50	108	VAL
0X226BDFC5918616F2	59.01871375	29.07534727	70.94786409	112	112	50	242	TRAIN
0X226CCBEB90960018	65.69850116	14.95323037	43.59351889	112	112	50	201	TRAIN
0X226F346724BCAD71	57.87136516	37.37200969	88.7092825	112	112	50	178	TRAIN
0X226FC5A7CCB38B74	54.53798317	29.36345597	64.58898663	112	112	50	192	TRAIN
0X22720172531FD8E2	65.15041019	21.96985998	63.04194713	112	112	50	158	TRAIN
0X227A9B835F6F73F7	60.19532755	31.97827661	80.33799714	112	112	51	247	TRAIN
0X227BA4CE78376983	61.40854196	24.86943142	64.44283963	112	112	50	109	TRAIN
0X228402F6221FD034	55.04348311	53.80522982	119.6828258	112	112	54	159	TRAIN
0X228D178D820A29A2	56.14546238	38.5859893	87.98630973	112	112	50	185	TEST
0X229107A87184B05E	61.56788777	38.97808669	101.4206205	112	112	50	235	TRAIN
0X2293D93BECAE2E77	64.39935737	24.90689152	69.96191552	112	112	50	172	TRAIN
0X2295D5A3C8F9AF68	70.02263725	16.36240461	54.58253531	112	112	73	275	TEST
0X229B538A0319227C	57.00502127	38.74506315	90.11532112	112	112	50	156	TEST
0X229F4D6D9E97CF7	63.22982747	29.44856028	80.08817543	112	112	50	161	TRAIN
0X229FA19806028FBF	67.14159806	21.51618341	65.48152722	112	112	50	152	TRAIN
0X22A1A8A656653343	69.38330226	10.05002563	32.82530896	112	112	50	113	VAL
0X22A224A7045E469A	62.16794814	36.26098555	95.84726116	112	112	54	166	TRAIN
0X22A4930668E3B1F4	69.69567827	18.9557686	62.55137064	112	112	50	234	TRAIN
0X22A5FF0B68B27499	36.85442962	103.7075789	164.2357148	112	112	50	149	TRAIN
0X22A6C58CDE4CB622	60.08654382	19.41205494	48.63536461	112	112	50	102	TRAIN
0X22A6E3420279C25	62.16734873	18.8480163	49.81944345	112	112	50	145	TRAIN
0X22A8C16F3DEDC047	57.06494182	34.35241193	80.01016741	112	112	46	198	TRAIN
0X22A9B6ECBD591065	67.35200839	33.65620999	103.0881482	112	112	50	185	TRAIN
0X22ABDF6856E47639	67.51306137	30.92042203	95.178011	112	112	50	146	TRAIN
0X22AE2280530D5513	59.03365596	24.99363144	61.01015853	112	112	47	140	TRAIN
0X22AEF55BDD1858B1	67.159966	15.14523454	46.11820602	112	112	50	154	VAL
0X22B5C22119402EFA	61.45534222	42.3845043	109.9620719	112	112	50	139	TRAIN
0X22B62786C6D09449	57.443861	33.74688429	79.29968528	112	112	50	155	TRAIN
0X22BD7BADB8F9E8E8	65.35106435	18.71325813	54.00817594	112	112	50	162	TRAIN
0X22BD87DACA8C3D21	65.2882613	21.00008942	60.49852359	112	112	59	158	TRAIN
0X22BDBD4B2C8D42AC	47.3920221	30.21053281	57.4257632	112	112	50	180	TRAIN
0X22BDBF9811758CD2	52.13187564	42.88419986	89.58821852	112	112	50	144	TRAIN
0X22BEF985FFBEE221	63.50590899	23.59409983	64.65183589	112	112	50	222	TRAIN
0X22C104757C7FC3AA	69.99018129	18.16105932	60.51705773	112	112	50	147	TRAIN
0X22C1D803B10F7071	20.28994313	93.89588724	117.7967887	112	112	50	158	TRAIN
0X22CA1F004555C1BA	57.12032685	16.12964796	37.61607021	112	112	50	178	VAL
0X22CC169C12A93C2A	65.06172969	43.71163845	125.1110546	112	112	50	212	TRAIN
0X22D0F8CEA2D21C2D	16.32146478	166.0095449	198.3896402	112	112	50	197	TRAIN
0X22D1F7E6B6953628	47.87696529	53.75225297	103.1257164	112	112	50	114	TRAIN
0X22D2668EC8BB8C20	58.12164179	58.33502237	139.2963451	112	112	50	261	TRAIN
0X22D7FDCF2827269E	64.18675674	13.4227277	37.47978814	112	112	50	198	VAL
0X22DB24EB0B914163	59.97343029	43.27879726	108.1251718	112	112	50	176	TRAIN
0X22DC2377CAE4D754	35.8238876	66.03483245	102.8962802	112	112	50	220	TRAIN
0X22DD6BCF1DE33B89	24.07713182	176.2511573	232.1450197	112	112	46	137	TRAIN
0X22E82C3D081C819C	33.30412671	66.44958219	99.63072513	112	112	50	172	VAL
0X22E91BA7334F8292	57.86355403	65.74554192	156.0301075	112	112	68	272	VAL
0X22E9ABEF19984B09	65.55963271	19.42233562	56.39410129	112	112	50	134	TRAIN
0X22EEBC2819EE606D	54.77183228	31.13166829	68.83247732	112	112	50	166	TRAIN
0X22F116501001DB14	42.36486134	108.1784474	187.6953017	112	112	50	177	TRAIN
0X22F64BF092575F44	67.4765175	31.39738618	96.53758995	112	112	50	193	TRAIN
0X22F81F24E8B0741C	65.35723825	21.29374585	61.46665212	112	112	50	128	TRAIN
0X22FA972EE22D2F30	55.16658521	34.06485155	75.98094349	112	112	50	186	TRAIN
0X22FAC36B13D3526C	43.4664001	66.4745635	117.5841687	112	112	50	155	TEST
0X22FE585B9B3A0ECB	29.57993679	96.52730461	137.0735842	112	112	50	141	TRAIN
0X2307097BE78FA04F	70.44759036	16.72313193	56.58804859	112	112	50	122	TRAIN
0X2307127FC335FF07	64.51748645	33.42409445	94.19877879	112	112	53	211	VAL
0X2308E2752F913346	63.87657283	11.0029355	30.4592791	112	112	50	172	TRAIN
0X230ECEDF5353B79D	72.9066661	11.81974143	43.6260132	112	112	50	165	TRAIN
0X230F00FD0DF5D71C	65.39364623	29.21650189	84.42525347	112	112	50	163	VAL
0X23109C0554A16C8F	66.28598353	21.92272323	65.02554583	112	112	50	150	TRAIN
0X2311252C422D2782	66.42240542	33.8430954	100.7907083	112	112	50	138	TRAIN
0X23138B9CCE9AA1D0	60.93099622	33.0118099	84.496165	112	112	50	144	TRAIN
0X23178A65C1003DE7	64.69487508	30.86729698	87.4300744	112	112	50	138	TRAIN
0X231C7BD210366D86	47.39963248	39.3663915	74.84052557	112	112	50	151	TRAIN
0X232094B1E30C45E1	57.29120676	32.0163909	74.96440071	112	112	72	206	TRAIN
0X232232E2699FD6BB	52.93572618	69.31028226	147.2672935	112	112	50	215	TRAIN
0X23229F0B64DC9FAE	56.45492979	31.16360526	71.56632222	112	112	50	150	TEST
0X2324CDAF976E078E	58.61427218	23.21559417	56.09565276	112	112	73	326	TRAIN
0X2324EE43744E214C	67.23654018	30.982672	94.56471378	112	112	50	122	TRAIN
0X232567AC545F3F3D	66.0085304	39.7346979	116.8960871	112	112	50	215	TRAIN
0X23261A4B1EEB9DE9	64.31432345	39.39972298	110.4076671	112	112	50	161	TRAIN
0X2326F92D1F6B4980	60.88034824	18.5805484	47.49671217	112	112	55	139	TRAIN
0X232B95105F8D700C	65.13381464	29.76297001	85.36342507	112	112	57	232	TRAIN
0X232D295076A40924	64.25476798	15.97750472	44.69828232	112	112	50	161	TRAIN
0X232DAB0AE399625D	67.65190877	21.78241358	67.33755453	112	112	50	231	TEST
0X232E3FFDB1D666B0	64.86148676	27.88706019	79.36323315	112	112	50	165	TRAIN
0X23316DEB7389A3CF	35.32676728	77.2094204	119.3838891	112	112	50	141	TRAIN
0X233503BE5DE4C30F	56.34177794	25.44164878	58.27458742	112	112	50	180	TRAIN
0X2335AA783BB18BF9	64.11635996	21.84056197	60.86495669	112	112	50	128	TRAIN
0X233DCAFBF90253C7	26.92398978	57.1702788	78.23399036	112	112	50	103	TEST
0X233E8DAD9CD641F2	58.00481972	39.8995077	95.00973073	112	112	50	207	TEST
0X233F896CE9F42E51	40.96592736	56.85002756	96.30036524	112	112	50	205	TRAIN
0X233FA49D8921EEF4	59.47478241	23.17389663	57.18389191	112	112	50	197	TRAIN
0X23404EE09A063C6B	57.43106992	31.97390742	75.11090214	112	112	50	132	VAL
0X23419AB4EA378B47	58.924155	40.16920786	97.79277301	112	112	50	109	TEST
0X234453BC01C1F830	62.55849232	24.10673523	64.38505477	112	112	50	205	TRAIN
0X2349279AD743CF2B	49.02401138	45.34134285	88.94647084	112	112	35	148	TRAIN
0X234D7576D2E85005	41.63162957	75.38619488	129.1559013	112	112	50	163	TRAIN
0X234DDA5BD6618265	56.98091629	19.93253109	46.33416004	112	112	50	143	TRAIN
0X234F388F6AF6AC9C	58.97881099	54.06519406	131.798213	112	112	50	144	TEST
0X235318E55D1F73EC	58.69931457	33.18205964	80.34263667	112	112	50	251	TRAIN
0X23562CFC0E7E956B	61.93159093	28.30152053	74.34384894	112	112	53	146	TRAIN
0X2359BC3D3CC007E	57.98432444	14.45359998	34.40049407	112	112	50	192	TRAIN
0X235CC08DFD8EFC4E	39.34045946	41.65178677	68.664857	112	112	50	116	TRAIN
0X23646D0D797339F6	60.05979739	36.6911379	91.86517721	112	112	47	126	TEST
0X236567224F84C1A3	67.86863667	20.93194256	65.14489395	112	112	46	115	TRAIN
0X2366DB553504817A	58.03196399	35.92936275	85.61125601	112	112	50	130	TRAIN
0X2367EA1E168596C6	29.52862464	116.631262	165.5016116	112	112	50	251	TRAIN
0X236A602C00A2312	28.0925881	146.1881621	203.3005475	112	112	50	132	TRAIN
0X237A158C025A28E5	61.23707605	28.44123283	73.37225868	112	112	50	178	TEST
0X237C76B2D575785D	20.34138698	172.8484202	216.9864798	112	112	50	187	TRAIN
0X237F8C7FF6BB577F	55.20262498	30.90936632	68.99816408	112	112	50	199	TRAIN
0X2382898F68207D7F	57.99059713	32.40755732	77.14358001	112	112	56	143	TRAIN
0X23835D19C3DBFE2E	65.32640953	37.46767041	108.0582366	112	112	50	195	TRAIN
0X2387300342812F85	58.19627661	21.88397701	52.34934891	112	112	50	135	TRAIN
0X238824F40F11736F	60.02106108	28.29074309	70.76411695	112	112	50	144	TEST
0X238ADF5CF8E3E97	30.60613169	116.7538855	168.2481297	112	112	47	160	TRAIN
0X238CEE1A57B1D64E	53.79839327	68.1090229	147.4170007	112	112	63	191	TRAIN
0X238D16678F01A823	25.30009224	128.3392186	171.806395	112	112	50	203	TRAIN
0X2392EF0E06DB21B5	38.04371029	58.58678514	94.56148102	112	112	46	165	TRAIN
0X239CB1C46AEDDF00	62.32349484	21.48481325	57.02443248	112	112	65	241	TRAIN
0X239D1851C8D6BE09	58.21888384	24.09083804	57.65963252	112	112	47	120	TRAIN
0X239FC841AB0C17DD	56.95656875	47.13074913	109.4957994	112	112	50	220	TRAIN
0X23A08B6B1959FCC5	51.07746863	55.95939298	114.3836826	112	112	50	157	TRAIN
0X23A2F3EB82C3709B	52.34251265	80.82748966	169.6008207	112	112	50	117	TRAIN
0X23AA500225C0E94E	48.79696078	29.03512583	56.70586409	112	112	50	134	VAL
0X23AC249A5A6612D9	42.62335335	65.10568589	113.4707058	112	112	50	166	TRAIN
0X23B1641319A2AFA2	66.04767424	22.9840135	67.69496047	112	112	50	197	VAL
0X23B883A39F37F8D9	69.23953232	31.18010002	101.3641936	112	112	50	251	TRAIN
0X23BA55335A3F3F42	65.16634925	13.12485252	37.67865911	112	112	50	179	TRAIN
0X23BC106BDEB75F2B	59.67997281	17.35896983	43.05297153	112	112	50	172	TRAIN
0X23C1AA2F97BCD568	59.34391102	49.54415569	121.8615881	112	112	50	155	TRAIN
0X23CA5B856231EF59	65.72550765	27.02715758	78.85501937	112	112	50	215	TRAIN
0X23CC21A0B9FBE97	64.05576692	29.41712062	81.84100231	112	112	50	164	TRAIN
0X23CC74B76656533F	67.36695384	16.22124719	49.70803861	112	112	50	154	VAL
0X23CF63A0B3106979	55.41573536	15.67867247	35.16638122	112	112	50	125	VAL
0X23D1957D8639581F	34.24903453	66.45474512	101.0703716	112	112	80	184	TRAIN
0X23D40A4C6D379CF7	65.19720049	23.16088691	66.54891914	112	112	50	154	TRAIN
0X23D6C6323D56B730	64.80695915	24.31477254	69.08971761	112	112	50	137	TRAIN
0X23D7360CB2EF9A53	44.6029062	47.07430048	84.97611922	112	112	50	172	TRAIN
0X23DF57D03E5E2F9B	68.10214958	18.18412286	57.00736139	112	112	50	125	TEST
0X23DFED26C5A53775	63.91344924	13.49388317	37.39310875	112	112	50	136	VAL
0X23E4915490598D1F	57.0699425	45.53005191	106.0563497	112	112	56	354	VAL
0X23E619A8A8C3736C	46.51702494	38.60900006	72.18932757	112	112	50	137	TRAIN
0X23E63ABC87C2E515	65.35644742	24.35655531	70.30617098	112	112	50	141	TRAIN
0X23E98D02C1B728A0	48.88948727	91.05780293	178.1586567	112	112	46	163	TRAIN
0X23EB7A832C5D533D	60.74680144	41.84051151	106.591343	112	112	50	173	TRAIN
0X23EBAF193699CC69	61.18512963	60.45511545	155.75246	112	112	50	177	TRAIN
0X23F29235EC216628	44.84452197	71.59244258	129.801146	112	112	58	310	TRAIN
0X23F4B52E8588E2AD	55.46057449	59.42160662	133.4135004	112	112	50	250	TRAIN
0X23F7E889AEC65CC6	60.49061501	25.4770899	64.48364079	112	112	50	215	VAL
0X23F8FB36ACE98145	54.7731688	42.61282342	94.22022788	112	112	50	140	VAL
0X23FAB252614B31A	63.84060658	28.12345201	77.77633792	112	112	50	219	TRAIN
0X23FCF45E798060D0	59.49167972	31.14683762	76.88997569	112	112	50	224	TEST
0X240DC6905435E17B	50.27053175	59.51714794	119.6818507	112	112	50	124	TRAIN
0X240E0BC8345AB153	63.56535066	33.69564871	92.48242899	112	112	50	213	TRAIN
0X241057582EE5420E	67.66536433	23.05200512	71.29198966	112	112	50	222	VAL
0X2411B3C3F8748A26	65.24394817	15.52214322	44.66026031	112	112	50	181	TRAIN
0X2414B3661FDBF9C3	64.28430937	43.3460583	121.3641891	112	112	50	172	TRAIN
0X241E08BD87DD9251	63.90542441	30.63268736	84.86784193	112	112	50	135	TEST
0X241F39470B521282	59.14433065	32.90800005	80.54696098	112	112	50	196	TRAIN
0X2427A56346ED7F61	39.50443666	73.02324379	120.7084285	112	112	57	154	TRAIN
0X242B658934E3E2AE	55.49421037	46.20221696	103.8117003	112	112	50	183	TRAIN
0X242CB7F150E2C5AA	61.18153117	17.48949014	45.05455951	112	112	55	125	TRAIN
0X2430FD0356057728	47.47542891	104.6241683	199.1909046	112	112	50	201	TRAIN
0X2432016D32614048	77.84278506	9.481257808	42.79083736	112	112	50	140	TRAIN
0X24337F79C53AD299	54.98619761	30.43625196	67.61537649	112	112	50	177	TRAIN
0X24346E6B95219B70	66.23744981	19.20648086	56.88693762	112	112	50	156	TRAIN
0X24362254069DD61B	68.59397553	6.779264984	21.58587436	112	112	52	159	TEST
0X2439B4EB7F068E2A	55.5027942	42.88547291	96.37790091	112	112	50	220	TRAIN
0X2439D556A91476D3	62.32824283	31.72251919	84.20769716	112	112	58	203	TRAIN
0X243C32CAE420170B	33.80509722	93.59050349	141.3862693	112	112	52	175	TRAIN
0X243FDE8AE0A05B6F	29.93745163	161.4053393	230.3732067	112	112	50	138	TRAIN
0X24429BE93EA20EA0	61.36686746	16.81611977	43.52771484	112	112	50	142	TEST
0X2445E24972D9082C	67.66997344	16.52904199	51.12597714	112	112	50	202	TRAIN
0X244B43804C53EDB1	61.30524584	22.77009697	58.84543645	112	112	50	203	TRAIN
0X244C21A1DE9C2E9B	70.79113089	28.84090348	98.74022639	112	112	50	160	TRAIN
0X244C8BF642C90DA7	63.95912455	20.16989707	55.96394878	112	112	72	246	TRAIN
0X244CAB3550320216	67.22981549	26.26512826	80.14946713	112	112	50	252	VAL
0X244FC0ACE784DDF8	66.71696759	17.66990301	53.08982304	112	112	50	229	TRAIN
0X245274A42C2D825	67.53676966	12.19735793	37.57284103	112	112	50	171	TRAIN
0X24543F8B04D98E65	48.99343865	29.01089562	56.87679164	112	112	50	201	TRAIN
0X245BB0CA4EA502B6	57.71129545	29.37966157	69.4740165	112	112	50	177	TRAIN
0X24609A701DBC258E	57.97039047	29.57417695	70.36510042	112	112	50	134	TRAIN
0X2461DF4B5870DBC4	27.64514596	105.7636736	146.1735705	112	112	50	123	TEST
0X24669F82F91D85C9	62.23253496	45.9811728	121.7481045	112	112	47	130	TRAIN
0X246B8C7FCA4D818D	55.29497667	25.65142966	57.37930047	112	112	50	137	TEST
0X246D33ADC0084497	64.17880978	26.68556691	74.49659475	112	112	50	207	TRAIN
0X246D58B781EFA3A2	61.81315978	21.36975354	55.9610416	112	112	50	219	TRAIN
0X24708E2D3F05391F	63.20488254	23.80728388	64.70229075	112	112	50	176	TEST
0X2478857A75A6F4E7	62.19631205	17.98697002	47.57993464	112	112	59	200	TRAIN
0X247B5634CCC3377C	56.54507675	34.73453214	79.93232881	112	112	50	172	TRAIN
0X247FC8D31B4E44B7	61.90507318	34.81720023	91.3958974	112	112	50	243	TEST
0X248229014E7A20A9	60.73610314	44.89905643	114.352013	112	112	50	151	TRAIN
0X2485A9135A333814	59.21238241	36.28464079	88.9599416	112	112	62	254	TEST
0X24889AD4250280C9	22.63861199	181.2252933	234.2580685	112	112	61	191	TRAIN
0X2489A40319D6990E	57.76962988	32.01668506	75.81436055	112	112	50	183	VAL
0X2490B0F4C6B72FD2	64.06194356	24.25203571	67.48288057	112	112	50	146	TRAIN
0X2492BC93BE9264ED	68.3457887	35.74813864	112.9332786	112	112	50	163	TRAIN
0X249901C1E8BF28AA	66.02819766	45.62319822	134.2972556	112	112	50	144	TEST
0X2499AD2830EAF683	64.82735625	30.67791656	87.22095721	112	112	50	124	TRAIN
0X249FE2498B57B632	61.20882829	39.08666494	100.7617538	112	112	59	216	TRAIN
0X24A8A07492EDC214	63.4787364	22.75693308	62.31146142	112	112	50	203	TRAIN
0X24ADF09C5E5972E0	49.28207774	62.31420631	122.8642727	112	112	46	105	TRAIN
0X24B3D97148F6484B	58.93997752	24.9001901	60.64339129	112	112	50	163	TEST
0X24B3DECAE59D63C9	55.1170678	26.16950778	58.30614556	112	112	50	206	TRAIN
0X24BC1D83B332BEB6	58.34569338	16.7987686	40.32900789	112	112	53	131	VAL
0X24BE53A4193FF10D	61.90994427	31.41031286	82.46328933	112	112	50	203	TRAIN
0X24C05ADF764D0216	55.53122892	22.12193577	49.74712644	112	112	50	134	TEST
0X24C20970C045D12E	60.9211671	24.1027002	61.67712392	112	112	50	190	TRAIN
0X24C59DA367132337	17.83880926	244.2581155	297.2913529	112	112	43	110	TRAIN
0X24C8EA32354AEA68	64.91573995	45.13521074	128.6480339	112	112	50	155	TRAIN
0X24C9CCB070DF24A2	50.30380248	43.03730895	86.60080872	112	112	59	179	TRAIN
0X24D4438DC51DFA0E	46.89415922	25.26377658	47.5725009	112	112	50	135	TRAIN
0X24DB1B4036794813	67.17997652	28.53122165	86.93236209	112	112	50	146	VAL
0X24DB845BE8C32224	52.10020325	59.01626758	123.207762	112	112	50	168	TRAIN
0X24DBD52BC75C4180	56.92199734	31.85766341	73.95343665	112	112	50	136	TEST
0X24DCAB4C07F1AD8D	47.25251429	30.69487497	58.19211012	112	112	50	104	VAL
0X24DDDEF00414EBC9	59.85178217	22.78229957	56.74548162	112	112	50	135	TRAIN
0X24DEA0FED8614873	22.03676443	69.24571185	88.81841722	112	112	99	398	TRAIN
0X24DFAB969E9BD3E0	68.64691827	22.78282459	72.66534366	112	112	50	210	TRAIN
0X24DFC8851585B0DD	49.83029174	56.97818987	113.5709013	112	112	50	152	VAL
0X24E187AB50EC7783	74.48583617	27.60926214	108.2115107	112	112	50	91	TRAIN
0X24E87BD3601FCACD	47.75802166	34.68369293	66.39046613	112	112	50	191	TRAIN
0X24EA617BDDDE90F7	29.60515778	134.384669	190.9013	112	112	50	144	TRAIN
0X24EE7C86ABF22F86	56.73398959	55.2711573	127.7472935	112	112	50	177	TRAIN
0X24EFBC61D076595F	47.24508376	44.98874068	85.27876431	112	112	50	176	VAL
0X24F61C272DE6EE2C	52.38200841	21.64202137	45.4492528	112	112	50	117	TRAIN
0X24FD10BD50809882	62.63767499	18.85285426	50.45953177	112	112	50	144	TRAIN
0X24FE367014EDA4DD	57.03858049	35.96505547	83.71477451	112	112	50	232	VAL
0X24FEF7D294B35A5B	60.15703682	30.53164091	76.62994535	112	112	50	172	VAL
0X250244FCEBCBC052	58.07503329	24.59734505	58.6699215	112	112	50	204	TEST
0X2505AECEA36CF52	61.53278291	33.2664902	86.48010624	112	112	50	141	TRAIN
0X25067F9AEA265A46	57.89335579	18.49154739	43.91598461	112	112	50	194	TRAIN
0X2507255D8DC30B4E	66.81203305	39.02752566	117.5954096	112	112	50	174	TEST
0X250C2239FCD3BC30	64.28482408	20.19654435	56.54891464	112	112	50	187	TRAIN
0X250C34BB262848FB	67.65899887	18.55664642	57.37808284	112	112	50	192	TRAIN
0X25153E9120D31CC8	59.45025737	39.49938096	97.40969585	112	112	50	251	TRAIN
0X25167816F5C51BF9	52.45135807	35.78441333	75.25853922	112	112	50	202	TRAIN
0X2516D09AA3CCE8BD	26.73545009	166.9898099	227.9271627	112	112	47	161	VAL
0X25189F2E27A7255B	62.61598586	23.93079578	64.01344621	112	112	53	225	TRAIN
0X251EDDF07FB24ACF	59.0113159	37.70452952	91.9876555	112	112	50	160	TRAIN
0X251F4272F05D83ED	60.66856111	23.64397268	60.1146903	112	112	50	69	TRAIN
0X252021CE18C83D44	39.33096541	115.6916952	190.6931534	112	112	46	154	TRAIN
0X25207D09933DFD43	64.66640031	21.01540023	59.47709945	112	112	61	204	TRAIN
0X2520973CB1749031	66.16297081	30.55113213	90.28904977	112	112	50	160	TRAIN
0X252C6960C9AF4343	61.51558447	24.58845437	63.89197818	112	112	58	147	TRAIN
0X252E1DC0C5961D6C	49.48121117	51.29772164	101.5418675	112	112	50	151	TRAIN
0X25300D8E61A12BC1	45.99489581	56.04386837	103.7751324	112	112	50	195	TRAIN
0X2532193930C4999E	60.69943199	38.1512012	97.07544479	112	112	50	214	VAL
0X253BCEAF26478E57	23.23320216	244.3431418	318.2927368	112	112	40	127	TRAIN
0X253C4E380393A2D2	57.86684238	38.52398456	91.43388897	112	112	57	207	TRAIN
0X253C90A225AEF537	62.20212462	32.06199562	84.82486197	112	112	50	197	VAL
0X2540790A197DB384	64.64830905	16.64085659	47.07230727	112	112	88	216	VAL
0X2542AA1A14E87A14	65.06176273	43.85144342	125.5113218	112	112	50	198	TRAIN
0X2544717E45506688	51.90492388	35.33651167	73.47220239	112	112	50	192	TRAIN
0X2546A823617AE567	65.44859617	17.13782188	49.60094232	112	112	55	159	TRAIN
0X2549CEDB5C42998D	45.2572294	77.31778371	141.2383459	112	112	50	198	TRAIN
0X254ABDAB4EA3EDF1	73.40196996	23.83667699	89.61820465	112	112	50	114	TRAIN
0X254E038B4BBEA091	69.48081002	23.87486707	78.22903257	112	112	50	127	VAL
0X254E359564F8F57B	59.45798929	65.73416414	162.1383917	112	112	48	174	TRAIN
0X254EAC7CF9705B92	60.4456974	22.76448993	57.55249982	112	112	55	185	TRAIN
0X25522AD7521D4273	43.28338602	64.24369533	113.271387	112	112	53	142	TRAIN
0X2553AFE4965ECA1E	64.63729907	21.7431951	61.48623982	112	112	50	203	TRAIN
0X25553AEB1C8D0B7D	57.72134955	16.05088927	37.96452607	112	112	64	234	TRAIN
0X2558A02B9C207AB7	57.51430956	22.008459	51.80205092	112	112	50	143	TRAIN
0X255B6F7F23189FC3	63.0883692	41.68748864	112.9386259	112	112	50	172	TRAIN
0X255CF282AD77EF	58.57293694	29.85630776	72.06957373	112	112	28	115	TRAIN
0X255D1BAE852D2D09	63.6389552	40.66936923	111.8487366	112	112	50	145	TEST
0X256237754531D2A2	58.20657547	24.98943066	59.79273281	112	112	50	182	TRAIN
0X25624BE57690EB19	59.53813742	22.49332478	55.59142202	112	112	61	204	TRAIN
0X2564F370E5D14459	65.56328334	28.92766135	84.00237931	112	112	50	205	TRAIN
0X25651736878239CE	58.75488761	38.31666888	92.89990175	112	112	50	119	TEST
0X2566A541FE945277	57.59142402	25.81158705	60.86407397	112	112	50	238	TRAIN
0X25698E5F54BE0698	69.31944557	27.48099386	89.57137306	112	112	50	118	TRAIN
0X256A9030D9AB77FD	58.91319266	29.16318454	70.97943702	112	112	50	179	TRAIN
0X256B5ADEF784F5FA	66.72629797	25.4309174	76.42947989	112	112	70	216	TRAIN
0X256B964D43ED2F4C	39.35427029	50.41262526	83.12642209	112	112	50	196	TRAIN
0X257DBA22CD382E13	66.02559092	25.45334061	74.91915621	112	112	50	189	VAL
0X257E206A79A1586C	65.54292399	15.62934229	45.35887575	112	112	50	160	TRAIN
0X257EF0B5775B242F	28.10768426	100.2377579	139.4276382	112	112	50	99	TRAIN
0X2584F54C17C798FF	52.26527825	39.1574298	82.0313356	112	112	40	161	TRAIN
0X258CC502191AF4EC	63.54747277	21.66004029	59.41985903	112	112	50	104	VAL
0X25907540CCAE26A4	58.6542527	38.03821871	92.00031731	112	112	54	189	TRAIN
0X259464E770C6A619	18.42138192	252.8298876	309.9217584	112	112	40	193	TRAIN
0X25964FF07BC01F9F	54.88444934	41.04142549	90.96957677	112	112	50	182	TRAIN
0X2596A4518C3B0F1D	64.38196392	32.57170055	91.44721085	112	112	50	201	TRAIN
0X2596D75079E57033	61.85861476	33.43731654	87.66675969	112	112	50	145	TRAIN
0X259876A5AE3180F9	60.00956958	38.75457183	96.90961417	112	112	50	200	TRAIN
0X259BD7856D76C702	66.81598675	23.26299823	70.10302839	112	112	50	162	TRAIN
0X259C94B50AFAD96B	35.02286184	75.50997243	116.2100618	112	112	47	187	TRAIN
0X259CB75B5D7E779C	50.48059758	31.69033573	63.99579596	112	112	50	186	TRAIN
0X259CBD1FA6358DC	57.94739899	43.56355641	103.5930129	112	112	50	200	TEST
0X259D527FD2BEAECD	29.6929409	159.728249	227.1866453	112	112	50	139	TRAIN
0X25A6935E6A8C35CD	56.20459327	20.77695329	47.44094149	112	112	50	160	TRAIN
0X25A6EA066D812683	39.48424749	60.06385069	99.25324928	112	112	50	164	TRAIN
0X25A7456549F3C925	59.86378561	38.89071204	96.89681159	112	112	58	178	TRAIN
0X25A8434F6D4F2256	63.98049626	25.76904066	71.5419092	112	112	50	209	TRAIN
0X25B0A5E678CC4D13	58.87024099	17.93877064	43.61506382	112	112	50	179	TEST
0X25B9B8065140E94A	37.03484436	52.07419302	82.70319115	112	112	50	200	TRAIN
0X25BD4EC399A57695	81.59478051	7.341358527	39.88737287	112	112	50	118	TEST
0X25BF7A8880B7E925	35.87242638	40.24469926	62.75724621	112	112	50	136	TRAIN
0X25C020CCF59979A4	62.55312377	52.40924185	139.956245	112	112	50	202	TRAIN
0X25C4CF4384EAA0FA	65.00093439	20.79630701	59.41960633	112	112	50	170	TEST
0X25C5D78648D39291	60.08281242	76.27009727	191.0708191	112	112	50	210	TRAIN
0X25CB97C76159F8E9	45.00761731	29.76585545	54.12723361	112	112	43	189	TRAIN
0X25D144CE38BAC3B5	61.36692665	50.244835	130.0565309	112	112	50	174	TRAIN
0X25D1BFBDD75BFAAE	68.42943083	22.89121434	72.50808252	112	112	52	138	VAL
0X25D22CAAFC2F06F2	52.2168723	48.68236123	101.881906	112	112	50	217	TRAIN
0X25D27D50A4C85F88	63.53431022	19.87572108	54.50526563	112	112	50	209	TRAIN
0X25D3F22462D32922	65.25279815	44.30677268	127.5117717	112	112	47	189	TRAIN
0X25D630E0245B8D8	68.16772401	19.44108867	61.07351128	112	112	47	117	TRAIN
0X25D970C75A57B3F2	46.73404535	40.84603844	76.68319981	112	112	50	169	VAL
0X25DD6BFF7103EB50	60.25282489	46.98186389	118.2017685	112	112	50	210	TRAIN
0X25E1A2FEB38D5C1A	56.53762847	35.98566895	82.79729727	112	112	50	188	TEST
0X25E3D9E8E02E9F8C	55.07291717	23.708156	52.77029913	112	112	50	173	TRAIN
0X25E51194DDD25625	60.75843482	60.59365519	154.4119224	112	112	50	196	TRAIN
0X25E65648D14CF132	54.14335799	29.21783795	63.71560731	112	112	64	257	TRAIN
0X25EA04C3BB5BD73A	60.8972156	25.34671721	64.82074767	112	112	50	153	TRAIN
0X25F3ABD0BC56E0FC	60.76365348	45.33857851	115.552498	112	112	50	146	TRAIN
0X25FDAC4206518E5D	64.12757994	39.00110406	108.7216976	112	112	50	195	TRAIN
0X260124F79F295A76	57.90152453	56.39863747	133.9683607	112	112	50	247	TRAIN
0X260767549892A590	30.40071047	77.69104767	111.626208	112	112	50	109	TEST
0X260789ADF320D4F8	55.16483104	54.27592204	121.0565797	112	112	50	218	TRAIN
0X2608D27FDE98149F	57.25412473	32.91592803	77.00375259	112	112	50	159	TRAIN
0X260C36268AE552EB	64.47661436	40.20815163	113.1878364	112	112	50	201	TRAIN
0X260C383010AEF14B	37.58125003	99.04234053	158.6740212	112	112	50	188	TRAIN
0X260D4D63B7684BDD	27.01570268	143.7469997	196.9560645	112	112	47	154	TRAIN
0X2617EE50F758E3C5	30.31449954	89.89398352	128.9995522	112	112	50	201	TRAIN
0X26206D5594CF7FB2	34.50555696	52.56565316	80.25971475	112	112	52	176	TRAIN
0X2620ED756670917C	66.63395937	10.53849244	31.58448603	112	112	54	184	TRAIN
0X26253C5173D9E765	63.49197098	30.16067291	82.61380774	112	112	50	151	TRAIN
0X262735F84D104CDD	60.14709504	31.00952032	77.80993719	112	112	50	230	TRAIN
0X262D48995AF25D8D	66.16437629	40.59540404	119.9782939	112	112	53	187	TRAIN
0X262EA10B2898736E	51.58774616	46.13600414	95.29819514	112	112	50	219	TRAIN
0X2630F7B1E8035F5B	28.72315422	139.9280089	196.3162193	112	112	47	133	TRAIN
0X2635B9BFE175C8E4	58.7058187	30.29662677	73.36778648	112	112	57	177	VAL
0X263A95AED78DF1B2	66.18355832	33.91855697	100.3019693	112	112	50	138	TRAIN
0X263BDA8DEDBBDBAA	55.64611327	45.84332595	103.3580805	112	112	50	224	TRAIN
0X263C6A56C2FAA248	67.02769443	12.89745025	39.11600972	112	112	50	148	TRAIN
0X2641B2DB74DE3FF1	58.03997018	29.19886085	69.58732149	112	112	50	92	TRAIN
0X26444E1ACD4FE90F	57.75384881	37.38987773	88.50481448	112	112	50	109	TEST
0X2649959DDB6CA52B	68.28022954	23.766143	74.92533099	112	112	50	171	TEST
0X264B6A93D7EE624A	42.85096474	80.40361511	140.6911153	112	112	50	209	TEST
0X264C65C2ABBD368	59.90076931	49.93718024	124.5340107	112	112	50	148	TRAIN
0X264CFB8943A84B48	60.07263328	37.69741769	94.41498598	112	112	50	117	TRAIN
0X264FE9E65AF38F05	55.21931254	41.38494845	92.41695651	112	112	93	214	TRAIN
0X2651CD8338B30EB	55.25729531	34.21201765	76.46390153	112	112	50	143	TRAIN
0X26549E8D48ABC8DC	51.17944483	35.551705	72.82118133	112	112	50	111	TRAIN
0X2654E4234D69980A	60.1311509	28.19031865	70.70763086	112	112	50	221	VAL
0X265A95FC3A21FE5	53.24352669	31.99348138	68.42577961	112	112	50	186	TRAIN
0X265D6BCE92090FFC	55.62770685	25.0113904	56.36713503	112	112	50	110	TRAIN
0X265F7C106F4A0B62	51.60673333	36.37234705	75.15993351	112	112	50	140	TRAIN
0X2660492955910B85	40.75576749	29.78338474	50.2722096	112	112	50	106	TRAIN
0X26626AAEFAAEEC0	65.21439446	46.15177163	132.6749123	112	112	50	133	TRAIN
0X26635CBAB84870AA	65.45320474	19.84068577	57.43133515	112	112	50	250	TRAIN
0X2665FA8EF7EEDA20	59.96830282	30.49483095	76.1767127	112	112	50	171	TRAIN
0X266AD7E3C2CC1BE	61.60447361	34.53722507	89.95116961	112	112	50	145	TRAIN
0X266D751D516B1711	58.02374232	38.88216887	92.62895509	112	112	50	220	VAL
0X267065C982C08D41	60.01360585	39.78293626	99.49118221	112	112	50	178	TRAIN
0X2670CCCA311E7C7D	61.12402201	35.67015968	91.75372949	112	112	50	178	TRAIN
0X2671B367BF1DBB8B	62.48206059	36.57750451	97.49337275	112	112	50	210	TRAIN
0X26760E1AE0AA7123	58.58586445	31.18883936	75.30964717	112	112	50	164	VAL
0X2676C392F6C80EBD	58.1421525	21.48451787	51.32733561	112	112	50	129	TEST
0X267B31C01341EDBA	50.23451938	56.82808218	114.191768	112	112	50	183	TRAIN
0X267E2148259DAA74	64.91512784	13.95798575	39.78348756	112	112	50	164	TRAIN
0X267E5D3B36A34A6C	56.71690493	29.03886292	67.09054165	112	112	50	134	TRAIN
0X26804C474CA9671C	58.28490933	21.20023117	50.82149128	112	112	50	109	TRAIN
0X268D722E60E6E7EC	57.84503761	49.6724104	117.8328899	112	112	50	119	TRAIN
0X26902A58F384934F	66.42035018	9.138812964	27.21533135	112	112	50	121	TRAIN
0X2694F675274D5ED6	56.98233412	40.22377658	93.50525129	112	112	50	227	TRAIN
0X2698E0A4C8C7777C	60.33637151	46.96263006	118.4022538	112	112	50	172	TRAIN
0X269BDCE2A6A294AB	56.22789093	39.84943861	91.03842483	112	112	50	186	TEST
0X26A12BDA55DE0DDE	29.10200965	99.11974533	139.8061424	112	112	50	147	TEST
0X26A8F239F3777D92	17.09668939	131.3436941	158.4299748	112	112	50	131	TRAIN
0X26A955191AA5D386	64.25419787	15.49017144	43.3342393	112	112	50	178	TRAIN
0X26ABE39755AB6CA8	62.82386614	21.20208275	57.03143535	112	112	53	193	VAL
0X26AC778A988D76C1	64.37250168	33.58869199	94.27743619	112	112	58	143	TRAIN
0X26ACBFDFA9C147C6	65.51265688	20.33077066	58.9513973	112	112	50	136	TRAIN
0X26B10F18D3BA321B	70.82641145	34.72041854	119.0131906	112	112	50	156	TRAIN
0X26B209C0083A4AD5	49.75004173	42.76037657	85.09534742	112	112	50	151	VAL
0X26B4D2AD6ECD2F2	52.84674729	36.68713855	77.80404625	112	112	50	168	TRAIN
0X26B75629377907FA	25.96709959	140.2702639	189.4701722	112	112	50	148	TRAIN
0X26BCB772A8DD9BEC	53.58612675	48.46364466	104.4162904	112	112	50	161	VAL
0X26C216A513F3EE72	59.98357901	28.57854553	71.41704535	112	112	43	167	VAL
0X26C6F8397D6EC0	60.78153147	10.35786131	26.41067257	112	112	50	150	TRAIN
0X26C7FACA5C9DFA73	44.62824199	32.42779683	58.56378414	112	112	50	132	TRAIN
0X26C9C9504E3472BC	45.25200855	71.35033267	130.3250234	112	112	50	132	TRAIN
0X26CCB26A138F5904	64.66228994	20.95157984	59.28957991	112	112	50	161	TRAIN
0X26CCD2B933FE44D1	55.6746388	35.03728203	79.04567742	112	112	50	133	TRAIN
0X26CD1BC6C11A3861	69.05441627	14.4623492	46.73477588	112	112	59	163	VAL
0X26CF0F0BCD885F65	60.89311327	35.18079782	89.96062012	112	112	68	144	TEST
0X26DC58E11003BCA1	55.5437917	36.84466026	82.87854874	112	112	50	161	TRAIN
0X26DCA2BE77293D2D	40.3731528	70.94154942	118.9758519	112	112	47	116	TRAIN
0X26DCCCBC2614214	52.30030158	58.22741381	122.0708217	112	112	50	180	TRAIN
0X26DD260B02C5900C	71.826131	19.63281893	69.68449712	112	112	50	120	TRAIN
0X26DDEAE1C3A6A05	65.35579435	25.37346247	73.2401335	112	112	50	199	VAL
0X26E20CDE56AEEAF3	65.9499987	34.18357858	100.3922974	112	112	50	239	TRAIN
0X26E2492AD4BD86A9	65.31969571	22.78457679	65.69889525	112	112	50	172	TRAIN
0X26E286395968E8C2	69.7446415	21.11591578	69.79231721	112	112	50	124	TRAIN
0X26E3E2CF4D4EC82B	56.36974433	75.85069133	173.8488353	112	112	50	163	TRAIN
0X26E6C7FBCBD4AB54	63.63699922	37.65797364	103.5612376	112	112	50	171	TRAIN
0X26EA0A49954B4816	58.20867729	23.89846204	57.18522527	112	112	50	193	TRAIN
0X26EB82C1481E10E7	63.29243826	36.4335536	99.25353763	112	112	50	137	TRAIN
0X26EBEDBF286CD649	56.7075461	20.33419384	46.96937228	112	112	50	206	TRAIN
0X26F143D493EF7B90	57.74500585	32.72894935	77.45581322	112	112	50	201	TRAIN
0X26F4ACC4D1DE761E	36.86791643	56.34537698	89.24998796	112	112	53	227	TRAIN
0X2704E5FD2037088E	59.09638495	27.32373933	66.80030431	112	112	50	127	TRAIN
0X27077CF4CF371370	65.49572653	31.83528828	92.26476919	112	112	104	298	TRAIN
0X2709CA13E0E58743	68.37434326	20.03633423	63.35468193	112	112	50	109	TRAIN
0X270BF3E8EC3136C9	55.70993257	41.90457273	94.6139285	112	112	63	235	TRAIN
0X27135E2E874381AA	64.69104006	14.74314045	41.75467212	112	112	59	137	TRAIN
0X271545171DA5B5F5	54.95096094	16.68913135	37.04658678	112	112	65	252	VAL
0X27187ECFBEB82A72	69.04679379	7.562701252	24.43269108	112	112	50	109	TRAIN
0X271A48B44C62AFDA	47.23366303	62.03618961	117.5677395	112	112	50	161	TRAIN
0X271C112B61F00E3A	64.00698836	26.96296476	74.91166628	112	112	50	235	TRAIN
0X271C3AE602E3785C	55.78288004	49.29983564	111.4949044	112	112	50	208	TRAIN
0X272447C91729F139	55.95543155	36.76402019	83.47004291	112	112	53	155	TRAIN
0X27250C8B6DF1D971	79.70733085	5.283024293	26.03415181	112	112	50	164	TEST
0X2728207F531EE47D	68.1709243	23.15646281	72.75254559	112	112	50	201	TEST
0X272940207C572D60	37.18764312	101.7528482	161.9949534	112	112	43	183	TRAIN
0X272A1770B9F8E6A0	19.30612934	136.4779871	169.1305497	112	112	50	165	TEST
0X272CBEA136AB2FC5	55.04037331	38.05469704	84.64193287	112	112	50	176	TRAIN
0X272D953C352803EA	24.51677775	89.14436223	118.098247	112	112	50	113	TRAIN
0X27350E8706E23F95	52.61134972	59.96396214	126.5365479	112	112	50	235	TRAIN
0X2736D654E5082786	66.98796453	17.58378807	53.26478002	112	112	50	172	TRAIN
0X273A6EE131B06F89	67.77975814	15.83630914	49.15018705	112	112	50	144	TRAIN
0X273A8DAD815E005C	48.73710798	39.00972276	76.09738978	112	112	55	174	TRAIN
0X273E4A9DF1C9DAC9	67.5214953	13.20194473	40.64825291	112	112	50	198	TRAIN
0X274474F672CA7CCA	54.59149047	37.20537999	81.93481876	112	112	50	153	TRAIN
0X2749DB8810BA40F9	62.5552168	22.60641374	60.37266558	112	112	50	171	TRAIN
0X27508F921B0D7D12	64.24076639	42.96177662	120.1417712	112	112	50	141	TRAIN
0X2752526D9BC50FE3	56.70051693	41.42392684	95.66840966	112	112	50	137	TRAIN
0X2753C50A8B05D7D5	58.28608028	35.36023803	84.76843766	112	112	50	139	TEST
0X2754B4D0ABE17BD0	25.57503505	111.2801883	149.5199741	112	112	52	159	TEST
0X2755371160DC96FC	55.38628689	30.69311149	68.79748255	112	112	70	227	TEST
0X275ABCD76B8D34C0	29.29774922	29.0013656	41.01901323	112	112	61	125	TRAIN
0X275B6562C2CAB56D	61.05744449	38.26468345	98.25930258	112	112	50	158	TRAIN
0X275C7438812C25A1	61.8573259	22.6524555	59.38874512	112	112	50	134	TRAIN
0X276409ED976E48CA	68.60530251	26.76197611	85.24361835	112	112	50	215	TEST
0X2764D7135244AB7A	60.80669143	24.60450178	62.77730223	112	112	50	160	TRAIN
0X2768CE554B3E0BED	62.64630605	28.68481072	76.79243384	112	112	50	187	TEST
0X276B38EA6C9DED77	50.78752812	35.55879345	72.25565409	112	112	50	250	TRAIN
0X276C46369286E618	56.03082373	36.8517419	83.81267294	112	112	50	122	TRAIN
0X276DED2DD51341DA	63.22524107	23.099606	62.81375236	112	112	61	144	TRAIN
0X2774E9E5AFD94FFD	18.61309348	102.4750807	125.9110158	112	112	50	148	TRAIN
0X2774EAE17709B110	62.34147232	18.82635803	49.99228379	112	112	53	207	TRAIN
0X2776B06CA00EE370	65.10565888	38.9886682	111.7334988	112	112	62	232	TRAIN
0X2778AF8121E07236	69.10678104	17.32295396	56.07364508	112	112	50	108	TRAIN
0X277FC348812C0E79	21.67267195	134.9696607	172.3149048	112	112	50	154	VAL
0X27836E538BD008A	59.41294715	40.42005335	99.58853995	112	112	50	182	VAL
0X278A875DF27E7F42	55.83438111	29.25841974	66.24705026	112	112	50	149	TRAIN
0X2790203453E55347	48.35882526	55.21259519	106.9158389	112	112	50	163	VAL
0X2795D1D6CC01F594	66.51141321	19.33507313	57.73630655	112	112	50	74	TRAIN
0X2795F92CA80D4F5F	50.07969563	26.66707944	53.41930459	112	112	50	166	TRAIN
0X2797ABAED6ABCE28	30.65616991	74.54065992	107.494293	112	112	50	201	TRAIN
0X279B82BB85870F8D	49.28087008	27.26020634	53.74738561	112	112	50	136	TRAIN
0X279CA7868FB35FB2	56.54431707	26.05067146	59.94767474	112	112	50	144	TEST
0X27A14489647DFCB	41.58302998	76.83905398	131.5355007	112	112	43	117	TRAIN
0X27A172BEF8B816CD	73.74690503	18.76315235	71.47024902	112	112	50	133	TRAIN
0X27A4A5840BC00390	54.82458871	25.46458718	56.36824647	112	112	50	153	TEST
0X27AB73CC472E519D	61.92690492	30.6710279	80.55827306	112	112	50	167	TRAIN
0X27AD2D53372C8B2C	64.34630992	47.25175463	132.5297733	112	112	57	203	TEST
0X27AE655830163CF2	63.68212197	23.55881045	64.86835611	112	112	50	180	TRAIN
0X27B4E7A56393A167	57.84387748	36.44899176	86.46191724	112	112	50	215	TRAIN
0X27B83995F6D5BDBB	64.24540316	22.74998636	63.62814398	112	112	50	179	TRAIN
0X27BBC1D9367BD3F	55.89243505	49.20766848	111.5628771	112	112	57	239	TEST
0X27BF8122053FB24F	56.13172429	11.51745254	26.25462787	112	112	50	138	TRAIN
0X27C0E8036DA99281	58.77051871	27.73231205	67.26330573	112	112	50	165	VAL
0X27C871612E887EF6	64.73040756	15.42176299	43.72537908	112	112	50	190	TEST
0X27CA6FFE2C5843BD	46.89847986	47.11529181	88.72682305	112	112	47	187	TRAIN
0X27CC9C6EAF53A68F	58.03037181	50.30962482	119.8715047	112	112	56	248	TRAIN
0X27D24C1F2489FB74	27.69613391	71.99312347	99.57022684	112	112	50	172	TRAIN
0X27DE40A84F577EBD	56.88208991	52.92203589	122.7379429	112	112	50	189	TRAIN
0X27E3BABA985C6485	55.00148918	53.22936605	118.2913947	112	112	50	168	TRAIN
0X27E5A824236613DF	50.12387753	50.13519294	100.5194279	112	112	50	168	TEST
0X27E5FF18C326FC22	58.94034511	58.9109869	143.4765759	112	112	50	211	TRAIN
0X27E8DE815C310DE2	63.34496113	40.17044615	109.5905158	112	112	64	320	TRAIN
0X27EBBB70B35C2BDF	66.09044919	35.20451831	103.8188872	112	112	50	234	TEST
0X27ED61D9D1D7C33	55.57660601	34.67945271	78.06574329	112	112	47	85	TRAIN
0X27F9E56828CA9A79	65.6829946	31.04192035	90.45637866	112	112	51	218	TRAIN
0X27FB927A584A359C	61.97378177	18.70614962	49.19276879	112	112	50	143	TRAIN
0X2800557D97ACA8FA	57.77809387	24.46844439	57.95201266	112	112	50	163	TRAIN
0X2802CA3B99221213	51.01603271	49.2502218	100.5435544	112	112	53	188	TRAIN
0X280B7441A7E287B2	39.50445457	15.40600989	25.46635422	112	112	57	183	VAL
0X280E7E6433076E5B	55.18977097	38.50115968	85.92047066	112	112	50	139	TRAIN
0X2812459832695FC3	30.14125834	101.5214979	145.3239716	112	112	50	76	VAL
0X281A54A385859C72	60.72078798	20.54212911	52.29771183	112	112	50	210	VAL
0X281BFB3D114BB83A	62.33013868	19.12954502	50.78209569	112	112	50	118	TRAIN
0X28236C2AA117D80B	59.98948845	25.62225791	64.03881608	112	112	50	183	TRAIN
0X28259FC1DD8D4DCC	24.44242158	98.8480515	130.8248009	112	112	50	201	TRAIN
0X2826DDFD5A2904F4	65.04741119	21.36234355	61.11805813	112	112	50	203	TRAIN
0X282AA53113273C8B	56.18647883	53.96819294	123.1770273	112	112	50	207	TRAIN
0X282CA4F9C50B6F6B	55.95924704	87.92994515	199.6558624	112	112	50	135	TRAIN
0X2833102D81E9117C	44.83703192	44.57812016	80.81167804	112	112	53	197	TRAIN
0X2835A031AB3FF693	58.1522846	38.81319573	92.74866109	112	112	50	216	TRAIN
0X2837905EB4C648A6	58.70811925	64.27957792	155.6712282	112	112	64	257	TEST
0X283B9F3D9498F401	62.84209548	50.86685157	136.8937571	112	112	47	210	TRAIN
0X283E07E657955D9D	14.48716169	278.704575	325.9213242	112	112	47	129	TRAIN
0X283EA34320D8C58B	59.50681815	27.62955163	68.23260204	112	112	50	174	TEST
0X283F3C018BBAA3FB	60.33530657	22.27564129	56.15987259	112	112	50	209	TRAIN
0X2840438B29E95F1F	63.12766363	42.25660716	114.6024671	112	112	50	200	VAL
0X2841EE2AE1958F10	58.15630037	39.36205042	94.06924045	112	112	50	168	TEST
0X28482EB3CD2FDA9D	45.12884789	34.3468727	62.59550124	112	112	50	119	TRAIN
0X284834DEEBB7C5C2	60.89194011	33.81355266	86.46185149	112	112	50	245	VAL
0X284D36D6CA672984	65.05529355	31.63768727	90.53642305	112	112	50	215	TRAIN
0X284DA4EF4567F673	46.64726415	85.84111561	160.8935591	112	112	50	176	TRAIN
0X2851536849A2542B	41.64431404	54.81939993	93.94011745	112	112	50	141	VAL
0X2851818C006989E0	66.29874917	31.73212828	94.15712324	112	112	50	215	TEST
0X2855741E46DF1FA3	61.12570227	25.23474374	64.91369675	112	112	50	201	TRAIN
0X285939779C4DBE60	49.88792309	20.30823821	40.52563665	112	112	58	152	TRAIN
0X285B6CE9FA9200E1	63.63585438	26.89787028	73.96810736	112	112	57	283	TRAIN
0X2863C1D767AA05C	55.9182834	21.64264761	49.09665338	112	112	50	149	TRAIN
0X286661146EB02EE4	63.30419922	11.49966269	31.33781643	112	112	30	89	TRAIN
0X286856FF99946B18	65.20047378	28.76888308	82.67032977	112	112	50	150	TRAIN
0X286CE13D5E499A83	68.45713217	21.33367911	67.63392354	112	112	50	184	TRAIN
0X2870FB8B7A63E9F7	56.50943578	26.53288136	61.00836315	112	112	50	177	TRAIN
0X28712788DD9BC1B6	21.94639241	70.12244927	89.83883184	112	112	50	168	TEST
0X2871AB68D43C2FAE	55.07114793	16.62859294	37.01094547	112	112	50	147	TRAIN
0X2871C2C07B263E65	64.33503916	37.88179904	106.2157315	112	112	73	417	TRAIN
0X2878D9240A9B5CC4	57.63592336	22.24760421	52.51525815	112	112	50	90	TRAIN
0X287940BA389ACFE8	55.18852316	57.06765784	127.3505402	112	112	50	212	TEST
0X287AFCC7F6DEED83	60.99385974	19.86794916	50.93543998	112	112	117	412	TEST
0X287BF355C298ACA	51.77365098	40.60194333	84.19037343	112	112	50	267	TRAIN
0X287C85967E202E62	58.12822378	42.91202335	102.4843635	112	112	56	171	TRAIN
0X2882179032E434E1	41.46653415	53.64476516	91.64802456	112	112	50	124	TRAIN
0X28845A25C055F9DC	15.28089842	319.7122223	377.3791463	112	112	46	129	TRAIN
0X2889D8C33077C148	69.14467221	15.52993894	50.33146638	112	112	84	220	TEST
0X288EB79F76CDA89F	24.45951345	119.796435	158.585734	112	112	26	88	TRAIN
0X28903421E8658F6A	31.85618379	55.2814926	81.12473836	112	112	50	192	TRAIN
0X28917531761A46E7	61.07893718	40.35700424	103.6893685	112	112	50	109	TRAIN
0X28923B334611CFC1	55.24339583	21.30745184	47.60739166	112	112	57	93	TRAIN
0X2893E0784C56B75	66.33821157	19.54846321	58.07315691	112	112	50	223	TRAIN
0X28957333BC12D494	60.07527804	30.37481299	76.08021171	112	112	62	213	TEST
0X28957EA81265C8D9	63.86034855	19.05642518	52.72996394	112	112	50	339	VAL
0X28980B95F9769CE7	72.72382801	13.27886055	48.68300639	112	112	62	149	TRAIN
0X28A2034B93DBE0D6	57.4057577	19.05054479	44.7256337	112	112	43	146	TRAIN
0X28A422DF50B05663	66.17781405	11.3883242	33.67116549	112	112	50	112	TRAIN
0X28AABB6786125B68	32.56182541	51.50850993	76.37886144	112	112	50	144	TRAIN
0X28B349884BCB88D2	37.68419735	95.59216933	153.3995636	112	112	53	210	TRAIN
0X28B494298CA73B42	63.70328637	24.96661172	68.78477199	112	112	50	144	VAL
0X28B77DCB71D1245A	66.46911613	17.2334348	51.39570692	112	112	50	201	TRAIN
0X28B8302CC1B2FCB	71.92895523	29.50481496	105.1076481	112	112	50	184	TEST
0X28BD4F110426601C	53.32978267	34.22470419	73.33307224	112	112	78	201	TRAIN
0X28C73B18FDF845BC	30.88250847	60.63510825	87.72758806	112	112	50	213	VAL
[truncated: 8,031 more rows]
