# Supplementary material for: Left ventricular segmentation method based on optimized UNet and improved CBAM: ESV and EDV tracking study
Source: PLoS One. 2025 Jun 25;20(6):e0325794. doi: 10.1371/journal.pone.0325794 (PMC12193590; doi:10.1371/journal.pone.0325794)
Supplement: S2 File — (ZIP) [file pone.0325794.s002.zip › dataset/VolumeTracings.csv]

FileName	X1	Y1	X2	Y2	Frame
0X100009310A3BD7FC.avi	51.26041667	15.34895833	64.93229167	69.125	46
0X100009310A3BD7FC.avi	50.03761083	17.16784126	53.36722189	16.32132997	46
0X100009310A3BD7FC.avi	49.15737821	20.40762939	57.09054885	18.3907216	46
0X100009310A3BD7FC.avi	48.5381733	23.58105455	59.99733911	20.66770731	46
0X100009310A3BD7FC.avi	47.91896839	26.7544797	62.90412937	22.94469301	46
0X100009310A3BD7FC.avi	47.9621045	29.75951307	65.81091963	25.22167871	46
0X100009310A3BD7FC.avi	48.16791529	32.72318847	68.24704281	27.61832554	46
0X100009310A3BD7FC.avi	48.37372608	35.68686387	70.38531105	30.0906982	46
0X100009310A3BD7FC.avi	48.57953687	38.65053927	72.5235793	32.56307085	46
0X100009310A3BD7FC.avi	49.01403934	41.55607271	74.15164369	35.16515635	46
0X100009310A3BD7FC.avi	49.83099892	44.3643713	75.71299787	37.78420208	46
0X100009310A3BD7FC.avi	50.64795851	47.17266989	77.27435205	40.4032478	46
0X100009310A3BD7FC.avi	51.4649181	49.98096847	78.64469427	43.07085589	46
0X100009310A3BD7FC.avi	52.54732826	52.72177963	79.48537463	45.87312377	46
0X100009310A3BD7FC.avi	53.7042693	55.44364225	80.326055	48.67539165	46
0X100009310A3BD7FC.avi	54.36563	58.29149988	80.609375	51.61936132	46
0X100009310A3BD7FC.avi	51.15135239	62.12468928	80.609375	54.63536149	46
0X100009310A3BD7FC.avi	49.33671909	65.6020369	80.4312144	57.69665674	46
0X100009310A3BD7FC.avi	50.3482871	68.36085877	80.06545076	60.80564767	46
0X100009310A3BD7FC.avi	57.51297555	69.55532799	79.69968713	63.9146386	46
0X100009310A3BD7FC.avi	71.93835296	68.90385933	79.33392349	67.02362953	46
0X100009310A3BD7FC.avi	56	19.54166667	61.65104167	62.74479167	61
0X100009310A3BD7FC.avi	55.61529756	20.69577397	57.09330327	20.50244833	61
0X100009310A3BD7FC.avi	54.99178009	22.98490627	59.27990982	22.42401166	61
0X100009310A3BD7FC.avi	54.48652146	25.25857011	61.46651637	24.34557499	61
0X100009310A3BD7FC.avi	54.32053727	27.48785628	63.0491651	26.34613703	61
0X100009310A3BD7FC.avi	54.69067898	29.64701628	64.42928628	28.37319001	61
0X100009310A3BD7FC.avi	55.06082069	31.80617628	65.80940746	30.40024299	61
0X100009310A3BD7FC.avi	55.45697021	33.96193441	67.18952864	32.42729596	61
0X100009310A3BD7FC.avi	55.88722952	36.11323092	68.20109743	34.50255622	61
0X100009310A3BD7FC.avi	56.31748882	38.26452744	68.87544234	36.62192592	61
0X100009310A3BD7FC.avi	56.76605613	40.41342923	69.54978725	38.74129563	61
0X100009310A3BD7FC.avi	57.2355302	42.55959639	70.22413215	40.86066534	61
0X100009310A3BD7FC.avi	57.70500427	44.70576355	70.53753155	43.02724732	61
0X100009310A3BD7FC.avi	57.82291667	46.89791557	70.72256314	45.21062004	61
0X100009310A3BD7FC.avi	57.82291667	49.10549073	70.90759472	47.39399275	61
0X100009310A3BD7FC.avi	57.70085385	51.32903191	71.09262631	49.57736547	61
0X100009310A3BD7FC.avi	56.55391491	53.68662861	71.2776579	51.76073818	61
0X100009310A3BD7FC.avi	55.40697597	56.04422532	71.09043569	53.99280232	61
0X100009310A3BD7FC.avi	54.41959658	58.38095137	70.81685521	56.23616227	61
0X100009310A3BD7FC.avi	53.92246515	60.65355216	70.54327473	58.47952221	61
0X100009310A3BD7FC.avi	53.42533373	62.92615295	70.31174597	60.71738172	61
0X1002E8FBACD08477.avi	48.16145833	20.63541667	67.84895833	70.40104167	3
0X1002E8FBACD08477.avi	45.87460988	23.08692889	49.65099344	21.59297495	3
0X1002E8FBACD08477.avi	45.64149743	26.27279904	52.63006366	23.50809152	3
0X1002E8FBACD08477.avi	45.44951517	29.4423979	55.60913387	25.42320809	3
0X1002E8FBACD08477.avi	45.72917292	32.42541391	58.32909298	27.44083015	3
0X1002E8FBACD08477.avi	46.04545491	35.3939412	61.02954511	29.46616925	3
0X1002E8FBACD08477.avi	46.61881974	38.26076539	63.72999725	31.49150836	3
0X1002E8FBACD08477.avi	47.19218458	41.12758958	66.1799322	33.61595316	3
0X1002E8FBACD08477.avi	47.81253076	43.97582775	68.28359098	35.87738634	3
0X1002E8FBACD08477.avi	48.46672627	46.81067497	70.38724975	38.13881952	3
0X1002E8FBACD08477.avi	49.11746746	49.64688873	72.49090852	40.40025271	3
0X1002E8FBACD08477.avi	49.72458874	52.50035873	74.02705516	42.88619618	3
0X1002E8FBACD08477.avi	50.33171001	55.35382872	75.53558101	45.38306657	3
0X1002E8FBACD08477.avi	50.91304613	58.21749944	77.04410687	47.87993695	3
0X1002E8FBACD08477.avi	51.15608682	61.21500131	78.30538101	50.47462119	3
0X1002E8FBACD08477.avi	51.39912751	64.21250318	79.26348243	53.1892419	3
0X1002E8FBACD08477.avi	52.19041389	66.99311666	80.12090098	55.94369319	3
0X1002E8FBACD08477.avi	53.41971425	69.60044987	80.47262778	58.89819836	3
0X1002E8FBACD08477.avi	57.75855232	70.9776363	80.82435459	61.85270353	3
0X1002E8FBACD08477.avi	66.89888139	70.45533178	81.18571134	64.80339905	3
0X1002E8FBACD08477.avi	76.03921046	69.93302726	81.38109138	67.81975569	3
0X1002E8FBACD08477.avi	52.53645833	27.015625	69.48958333	64.02083333	18
0X1002E8FBACD08477.avi	52.171875	27.81701239	53.44940818	27.23173857	18
0X1002E8FBACD08477.avi	52.171875	30.14895384	56.00447455	28.39313237	18
0X1002E8FBACD08477.avi	52.171875	32.48089529	58.55954092	29.55452618	18
0X1002E8FBACD08477.avi	52.51757825	34.65446038	61.11460729	30.71591998	18
0X1002E8FBACD08477.avi	52.8932054	36.81431649	63.0779697	32.14838998	18
0X1002E8FBACD08477.avi	53.26883255	38.97417259	64.60579931	33.78038979	18
0X1002E8FBACD08477.avi	53.63840688	41.13680167	66.13362892	35.4123896	18
0X1002E8FBACD08477.avi	53.85449823	43.3697456	67.66145852	37.04438941	18
0X1002E8FBACD08477.avi	54.07058958	45.60268954	69.18928813	38.67638922	18
0X1002E8FBACD08477.avi	54.28668093	47.83563348	70.53293216	40.39276961	18
0X1002E8FBACD08477.avi	54.50277228	50.06857741	71.49611009	42.28345221	18
0X1002E8FBACD08477.avi	54.71886363	52.30152135	72.45928801	44.17413481	18
0X1002E8FBACD08477.avi	54.72395833	54.63112877	73.42246594	46.0648174	18
0X1002E8FBACD08477.avi	54.72395833	56.96307022	74.38564387	47.9555	18
0X1002E8FBACD08477.avi	54.72395833	59.29501167	75.24768738	49.89251512	18
0X1002E8FBACD08477.avi	55.13805373	61.43724439	75.74298857	51.99754518	18
0X1002E8FBACD08477.avi	56.04081248	63.35560672	76.23828976	54.10257525	18
0X1002E8FBACD08477.avi	58.49018704	64.56542091	76.73359096	56.20760532	18
0X1002E8FBACD08477.avi	61.22699079	65.64355571	77.22889215	58.31263539	18
0X1002E8FBACD08477.avi	70.41428141	63.76654136	76.99164294	60.75326736	18
0X1005D03EED19C65B.avi	65.84375	20.27083333	80.97395833	63.65625	24
0X1005D03EED19C65B.avi	63.03222085	22.49031433	66.99002622	21.11007128	24
0X1005D03EED19C65B.avi	62.2784913	25.23114906	69.28257866	22.78854717	24
0X1005D03EED19C65B.avi	61.52476175	27.9719838	71.57513109	24.46702306	24
0X1005D03EED19C65B.avi	61.86797944	30.33026971	73.86768353	26.14549895	24
0X1005D03EED19C65B.avi	62.71836246	32.51168704	76.11276292	27.84053057	24
0X1005D03EED19C65B.avi	63.56874549	34.69310436	77.39901117	29.86994448	24
0X1005D03EED19C65B.avi	64.41912851	36.87452169	78.68525942	31.89935839	24
0X1005D03EED19C65B.avi	65.26951154	39.05593901	79.97150767	33.92877229	24
0X1005D03EED19C65B.avi	65.63036052	41.4080762	81.25775592	35.9581862	24
0X1005D03EED19C65B.avi	65.83102711	43.8160753	82.54400418	37.98760011	24
0X1005D03EED19C65B.avi	66.02846103	46.22520177	83.83025243	40.01701401	24
0X1005D03EED19C65B.avi	66.11435662	48.67322606	84.86520541	42.1340645	24
0X1005D03EED19C65B.avi	66.20025221	51.12125035	85.77617099	44.2943543	24
0X1005D03EED19C65B.avi	66.28614779	53.56927464	86.68713657	46.4546441	24
0X1005D03EED19C65B.avi	66.37204338	56.01729892	87.59810214	48.61493389	24
0X1005D03EED19C65B.avi	67.00735536	58.27372002	88.50906772	50.77522369	24
0X1005D03EED19C65B.avi	67.79433043	60.4772502	89.4200333	52.93551349	24
0X1005D03EED19C65B.avi	68.5813055	62.68078039	90.33099888	55.09580329	24
0X1005D03EED19C65B.avi	69.36828056	64.88431057	91.04149633	57.32600423	24
0X1005D03EED19C65B.avi	75.10920436	65.36020318	91.65138166	59.5912926	24
0X1005D03EED19C65B.avi	64.56770833	24.828125	77.328125	58.734375	35
0X1005D03EED19C65B.avi	62.75031888	26.50744048	65.75860027	25.37529157	35
0X1005D03EED19C65B.avi	63.02019558	28.39657738	68.14038414	26.4696247	35
0X1005D03EED19C65B.avi	63.29007228	30.28571429	70.52216801	27.56395783	35
0X1005D03EED19C65B.avi	63.55994898	32.17485119	72.03797074	28.98419784	35
0X1005D03EED19C65B.avi	64.05221694	33.98029246	73.12371799	30.56628669	35
0X1005D03EED19C65B.avi	64.66786916	35.73929879	74.20946524	32.14837554	35
0X1005D03EED19C65B.avi	65.38632624	37.45961513	75.29521249	33.73046439	35
0X1005D03EED19C65B.avi	66.18217972	39.15080378	76.38095974	35.31255324	35
0X1005D03EED19C65B.avi	66.66861726	40.95843929	77.46670699	36.89464208	35
0X1005D03EED19C65B.avi	67.04525673	42.80739666	78.33955492	38.55685433	35
0X1005D03EED19C65B.avi	67.42189619	44.65635403	79.15643803	40.24012861	35
0X1005D03EED19C65B.avi	67.79853566	46.5053114	79.97332113	41.92340289	35
0X1005D03EED19C65B.avi	68.17517512	48.35426877	80.79020424	43.60667717	35
0X1005D03EED19C65B.avi	68.4088418	50.25703311	81.60708734	45.28995145	35
0X1005D03EED19C65B.avi	68.44025262	52.23591523	82.42397045	46.97322573	35
0X1005D03EED19C65B.avi	68.47166345	54.21479736	83.24085356	48.65650001	35
0X1005D03EED19C65B.avi	68.50307428	56.19367948	83.9664024	50.37414739	35
0X1005D03EED19C65B.avi	68.5344851	58.17256161	84.56975171	52.13778385	35
0X1005D03EED19C65B.avi	68.56589593	60.15144374	85.17310103	53.90142031	35
0X1005D03EED19C65B.avi	78.20002216	58.51640071	85.77645034	55.66505677	35
0X10075961BC11C88E.avi	57.640625	24.09895833	65.84375	73.31770833	91
0X10075961BC11C88E.avi	55.49306832	25.35087316	60.6428079	24.49258323	91
0X10075961BC11C88E.avi	53.7796353	28.21435332	63.21576268	26.64166542	91
0X10075961BC11C88E.avi	53.30266554	30.87175626	65.36196359	28.86187326	91
0X10075961BC11C88E.avi	52.82569578	33.52915921	67.26891913	31.12195532	91
0X10075961BC11C88E.avi	52.67259866	36.13258338	68.86610125	33.43366628	91
0X10075961BC11C88E.avi	52.61310847	38.7204064	70.46328337	35.74537725	91
0X10075961BC11C88E.avi	52.55361829	41.30822942	72.06046549	38.05708822	91
0X10075961BC11C88E.avi	52.4941281	43.89605243	73.59168129	40.37979357	91
0X10075961BC11C88E.avi	52.43463792	46.48387545	74.52053586	42.80289246	91
0X10075961BC11C88E.avi	52.37514774	49.07169847	75.44939043	45.22599135	91
0X10075961BC11C88E.avi	52.37472595	51.64967675	76.37824501	47.64909024	91
0X10075961BC11C88E.avi	52.40648662	54.22229129	77.30709958	50.07218913	91
0X10075961BC11C88E.avi	52.43824729	56.79490583	77.83188101	52.56263355	91
0X10075961BC11C88E.avi	52.47000797	59.36752037	78.06984175	55.10088141	91
0X10075961BC11C88E.avi	52.50176864	61.94013491	78.30780248	57.63912927	91
0X10075961BC11C88E.avi	52.53352931	64.51274945	78.54576322	60.17737714	91
0X10075961BC11C88E.avi	52.82300967	67.04241071	78.78372396	62.715625	91
0X10075961BC11C88E.avi	53.13867187	69.56770833	78.60224492	65.32377949	91
0X10075961BC11C88E.avi	53.45433408	72.09300595	78.41589012	67.93274661	91
0X10075961BC11C88E.avi	53.76999628	74.61830357	78.22183898	70.54299645	91
0X10075961BC11C88E.avi	54.359375	25.73958333	62.19791667	68.76041667	108
0X10075961BC11C88E.avi	53.09085582	26.97238909	56.63545414	26.32655126	108
0X10075961BC11C88E.avi	52.38391723	29.37026349	58.62066539	28.23390684	108
0X10075961BC11C88E.avi	52.47774936	31.62223476	60.06657603	30.23952481	108
0X10075961BC11C88E.avi	52.56369681	33.87564264	61.51248666	32.24514279	108
0X10075961BC11C88E.avi	52.63646484	36.13145185	62.9583973	34.25076077	108
0X10075961BC11C88E.avi	52.70923288	38.38726106	64.09392279	36.31293197	108
0X10075961BC11C88E.avi	52.67043031	40.66339882	64.93989435	38.42786088	108
0X10075961BC11C88E.avi	52.61484015	42.94259533	65.78586592	40.54278979	108
0X10075961BC11C88E.avi	52.55925	45.22179184	66.63183748	42.6577187	108
0X10075961BC11C88E.avi	52.38020318	47.52348258	67.44282695	44.77902147	108
0X10075961BC11C88E.avi	52.11536639	49.84080454	68.12038916	46.92463513	108
0X10075961BC11C88E.avi	51.85052959	52.15812649	68.79795137	49.0702488	108
0X10075961BC11C88E.avi	51.66649155	54.46072665	69.47551358	51.21586246	108
0X10075961BC11C88E.avi	51.49821879	56.76045431	70.15307579	53.36147613	108
0X10075961BC11C88E.avi	51.32994603	59.06018197	70.86578005	55.50068679	108
0X10075961BC11C88E.avi	51.17881854	61.35678571	71.48640765	57.65667414	108
0X10075961BC11C88E.avi	51.03976375	63.65118976	71.88696509	59.85275901	108
0X10075961BC11C88E.avi	50.90070896	65.94559381	72.18233189	62.06800997	108
0X10075961BC11C88E.avi	51.37366204	68.12848796	72.35672348	64.30530303	108
0X10075961BC11C88E.avi	55.9454119	69.56456743	72.51126894	66.54621212	108
0X10094BA0A028EAC3.avi	61.65104167	22.09375	65.11458333	85.53125	137
0X10094BA0A028EAC3.avi	55.77316903	24.05304088	63.52323096	23.62990531	137
0X10094BA0A028EAC3.avi	52.78460718	27.49295458	67.26760953	26.70221594	137
0X10094BA0A028EAC3.avi	50.82194403	30.87685656	69.97218913	29.83129721	137
0X10094BA0A028EAC3.avi	49.11756948	34.24665659	71.98737495	32.99801778	137
0X10094BA0A028EAC3.avi	48.43527603	37.56065333	74.00256077	36.16473836	137
0X10094BA0A028EAC3.avi	47.75298258	40.87465008	76.0177466	39.33145894	137
0X10094BA0A028EAC3.avi	47.07068913	44.18864682	78.03293242	42.49817952	137
0X10094BA0A028EAC3.avi	46.53585523	47.49459261	79.39738335	45.70042872	137
0X10094BA0A028EAC3.avi	46.17323547	50.79113591	80.19764392	48.93348143	137
0X10094BA0A028EAC3.avi	45.8106157	54.08767921	80.99790449	52.16653413	137
0X10094BA0A028EAC3.avi	45.44799594	57.3842225	81.79816506	55.39958683	137
0X10094BA0A028EAC3.avi	45.08537618	60.6807658	82.59842563	58.63263954	137
0X10094BA0A028EAC3.avi	44.72275642	63.9773091	83.3986862	61.86569224	137
0X10094BA0A028EAC3.avi	44.62924173	67.25915987	83.60141592	65.13136875	137
0X10094BA0A028EAC3.avi	44.55551655	70.53993019	83.69105568	68.40321972	137
0X10094BA0A028EAC3.avi	44.48179137	73.82070051	83.78069543	71.67507069	137
0X10094BA0A028EAC3.avi	44.4080662	77.10147082	83.87033518	74.94692165	137
0X10094BA0A028EAC3.avi	44.33434102	80.38224114	82.55314695	78.29558219	137
0X10094BA0A028EAC3.avi	45.48571177	83.59612403	80.82436088	81.66671503	137
0X10094BA0A028EAC3.avi	47.16403674	86.78123644	62.97442512	85.91802558	137
0X10094BA0A028EAC3.avi	57.640625	25.19270833	62.5625	82.06770833	156
0X10094BA0A028EAC3.avi	53.05593182	27.04748722	59.19568369	26.51616254	156
0X10094BA0A028EAC3.avi	50.34648037	30.19801217	62.30580108	29.16307095	156
0X10094BA0A028EAC3.avi	47.63702892	33.34853711	65.41591846	31.80997936	156
0X10094BA0A028EAC3.avi	45.18581183	36.47671485	67.43554464	34.5512572	156
0X10094BA0A028EAC3.avi	44.68204185	39.43636352	69.08233547	37.32479965	156
0X10094BA0A028EAC3.avi	44.17827186	42.39601218	70.72912629	40.09834209	156
0X10094BA0A028EAC3.avi	43.67450188	45.35566085	72.37591711	42.87188453	156
0X10094BA0A028EAC3.avi	43.17073189	48.31530951	73.68302543	45.67482257	156
0X10094BA0A028EAC3.avi	42.66696191	51.27495817	74.69937385	48.50292253	156
0X10094BA0A028EAC3.avi	42.35533512	54.21797906	75.71572227	51.33102248	156
0X10094BA0A028EAC3.avi	42.43844543	57.12684001	76.73207069	54.15912244	156
0X10094BA0A028EAC3.avi	42.52155574	60.03570096	77.34151086	57.02243561	156
0X10094BA0A028EAC3.avi	42.60466605	62.9445619	77.37388033	59.93568759	156
0X10094BA0A028EAC3.avi	42.68777637	65.85342285	77.40624979	62.84893957	156
0X10094BA0A028EAC3.avi	42.77088668	68.76228379	77.43861926	65.76219155	156
0X10094BA0A028EAC3.avi	42.85399699	71.67114474	77.47098872	68.67544353	156
0X10094BA0A028EAC3.avi	43.44299388	74.53622704	77.50335819	71.58869552	156
0X10094BA0A028EAC3.avi	44.20306789	77.38650459	77.1339207	74.53671925	156
0X10094BA0A028EAC3.avi	44.9631419	80.23678214	76.65243131	77.49443979	156
0X10094BA0A028EAC3.avi	47.60848961	82.92391101	70.57013843	80.93684524	156
0X100CF05D141FF143.avi	47.61458333	21.36458333	63.65625	78.421875	132
0X100CF05D141FF143.avi	47.61458333	22.76731188	51.11678109	21.78266843	132
0X100CF05D141FF143.avi	47.8200406	25.87958798	55.82638507	23.62860295	132
0X100CF05D141FF143.avi	48.16937905	28.95141185	58.93545143	25.92452888	132
0X100CF05D141FF143.avi	48.38753387	32.06011802	62.0445178	28.22045481	132
0X100CF05D141FF143.avi	48.60568869	35.1688242	65.15358416	30.51638074	132
0X100CF05D141FF143.avi	48.82384351	38.27753037	67.24298692	33.09898526	132
0X100CF05D141FF143.avi	49.07733245	41.37630235	69.0414571	35.76338551	132
0X100CF05D141FF143.avi	49.34640978	44.47069165	70.79485132	38.44045888	132
0X100CF05D141FF143.avi	49.61548711	47.56508095	71.50226802	41.411609	132
0X100CF05D141FF143.avi	49.88456444	50.65947025	72.20968471	44.38275912	132
0X100CF05D141FF143.avi	49.49726449	53.93840013	72.91710141	47.35390924	132
0X100CF05D141FF143.avi	48.72292236	57.32614698	73.59728276	50.33271658	132
0X100CF05D141FF143.avi	47.99433333	60.70103034	74.14996907	53.34736917	132
0X100CF05D141FF143.avi	47.28134344	64.07152799	74.70265538	56.36202176	132
0X100CF05D141FF143.avi	46.56835355	67.44202565	75.25534169	59.37667435	132
0X100CF05D141FF143.avi	46.93866937	70.50795173	75.57529715	62.45675926	132
0X100CF05D141FF143.avi	47.38634247	73.5521288	75.70321859	65.59083456	132
0X100CF05D141FF143.avi	49.25705034	76.19621942	75.83114003	68.72490986	132
0X100CF05D141FF143.avi	52.10853891	78.56456339	74.88582771	72.16072501	132
0X100CF05D141FF143.avi	63.44932612	78.54613969	73.47583146	75.72718611	132
0X100CF05D141FF143.avi	50.53125	22.640625	61.46875	71.13020833	148
0X100CF05D141FF143.avi	50.54293236	23.53687283	51.65385953	23.28628775	148
0X100CF05D141FF143.avi	50.9013971	26.06518553	54.26366192	25.30677993	148
0X100CF05D141FF143.avi	51.23671767	28.59871872	56.90370306	27.32045134	148
0X100CF05D141FF143.avi	51.57203824	31.13225191	59.60385503	29.32056391	148
0X100CF05D141FF143.avi	51.90735881	33.6657851	61.75630627	31.444218	148
0X100CF05D141FF143.avi	52.24267938	36.19931829	63.38646261	33.68568297	148
0X100CF05D141FF143.avi	52.32768718	38.789313	65.01661896	35.92714794	148
0X100CF05D141FF143.avi	52.28801873	41.40743018	65.94012233	38.32800832	148
0X100CF05D141FF143.avi	52.24835029	44.02554736	66.71691579	40.76196115	148
0X100CF05D141FF143.avi	52.20868185	46.64366453	67.49370925	43.19591399	148
0X100CF05D141FF143.avi	52.12200806	49.27238442	68.20990123	45.64353634	148
0X100CF05D141FF143.avi	51.43073409	52.03748029	68.78993692	48.12187063	148
0X100CF05D141FF143.avi	50.73946013	54.80257615	69.36997261	50.60020492	148
0X100CF05D141FF143.avi	50.04818616	57.56767202	69.95000829	53.07853921	148
0X100CF05D141FF143.avi	49.35691219	60.33276789	70.22108934	55.62656252	148
0X100CF05D141FF143.avi	48.99891964	63.02268749	70.43805791	58.18679165	148
0X100CF05D141FF143.avi	48.87332445	65.66018665	70.65502648	60.74702077	148
0X100CF05D141FF143.avi	48.74772925	68.2976858	70.87199505	63.3072499	148
0X100CF05D141FF143.avi	50.16949051	70.58615718	70.89280049	65.91172635	148
0X100CF05D141FF143.avi	54.14778829	72.29796618	70.80801683	68.5400199	148
0X100E3B8D3280BEC5.avi	54.359375	27.38020833	73.13541667	75.6875	25
0X100E3B8D3280BEC5.avi	51.71074837	29.8632958	58.94130779	27.05292742	25
0X100E3B8D3280BEC5.avi	50.48996301	33.24503226	64.80065331	27.68276396	25
0X100E3B8D3280BEC5.avi	50.05477036	36.32142514	67.2842073	29.6247006	25
0X100E3B8D3280BEC5.avi	49.88969231	39.29283009	69.46252864	31.68527484	25
0X100E3B8D3280BEC5.avi	49.83214221	42.22244115	71.64084997	33.74584907	25
0X100E3B8D3280BEC5.avi	49.89619436	45.10478794	73.21705786	36.04045231	25
0X100E3B8D3280BEC5.avi	49.96024651	47.98713473	74.65749275	38.3878277	25
0X100E3B8D3280BEC5.avi	50.58758533	50.65054368	76.09792765	40.73520308	25
0X100E3B8D3280BEC5.avi	51.55535521	53.18163415	77.37224092	43.14714649	25
0X100E3B8D3280BEC5.avi	52.60697093	55.68013547	78.39639415	45.65632192	25
0X100E3B8D3280BEC5.avi	54.05499784	58.02456	79.42054739	48.16549734	25
0X100E3B8D3280BEC5.avi	55.50302475	60.36898452	80.44470062	50.67467277	25
0X100E3B8D3280BEC5.avi	56.53398292	62.87551501	81.46885386	53.18384819	25
0X100E3B8D3280BEC5.avi	57.19642425	65.52528035	82.49300709	55.69302362	25
0X100E3B8D3280BEC5.avi	57.87168836	68.17006173	83.51716032	58.20219905	25
0X100E3B8D3280BEC5.avi	58.77041866	70.72798645	84.40592448	60.7639974	25
0X100E3B8D3280BEC5.avi	59.66914897	73.28591116	84.94543377	63.46154386	25
0X100E3B8D3280BEC5.avi	60.97948006	75.6838552	85.21539376	66.26385855	25
0X100E3B8D3280BEC5.avi	64.61916234	77.17642877	84.68548625	69.37706513	25
0X100E3B8D3280BEC5.avi	77.46680411	75.09005959	84.15557875	72.49027171	25
0X100E3B8D3280BEC5.avi	60.19270833	27.5625	69.85416667	71.859375	38
0X100E3B8D3280BEC5.avi	56.89656657	29.4662699	62.52313595	28.23907576	38
0X100E3B8D3280BEC5.avi	55.63123445	32.11196434	66.40315755	29.76253255	38
0X100E3B8D3280BEC5.avi	54.69646759	34.68556018	68.34856683	31.70794183	38
0X100E3B8D3280BEC5.avi	53.81585414	37.24734479	70.29397611	33.65335111	38
0X100E3B8D3280BEC5.avi	53.3340432	39.72214777	72.06486883	35.63682366	38
0X100E3B8D3280BEC5.avi	53.13844498	42.13452576	73.11686538	37.7770925	38
0X100E3B8D3280BEC5.avi	52.94284677	44.54690375	74.16886193	39.91736135	38
0X100E3B8D3280BEC5.avi	53.20068887	46.86038323	75.22085848	42.05763019	38
0X100E3B8D3280BEC5.avi	53.58178824	49.14697944	76.27285503	44.19789903	38
0X100E3B8D3280BEC5.avi	54.19435933	51.38309005	77.28335061	46.34721952	38
0X100E3B8D3280BEC5.avi	55.16203447	53.54174998	78.0914677	48.54068018	38
0X100E3B8D3280BEC5.avi	56.12970962	55.70040991	78.89958478	50.73414084	38
0X100E3B8D3280BEC5.avi	56.65725964	57.95506421	79.70253126	52.92872925	38
0X100E3B8D3280BEC5.avi	57.15951969	60.21523443	80.08363063	55.21532546	38
0X100E3B8D3280BEC5.avi	57.64799029	62.47841223	80.46473	57.50192167	38
0X100E3B8D3280BEC5.avi	57.82285854	64.80998889	80.81714607	59.79477391	38
0X100E3B8D3280BEC5.avi	57.99772679	67.14156555	80.99642414	62.12538876	38
0X100E3B8D3280BEC5.avi	58.17259504	69.47314221	81.1757022	64.45600361	38
0X100E3B8D3280BEC5.avi	59.02345971	71.65727932	81.27553357	66.80394634	38
0X100E3B8D3280BEC5.avi	67.66843885	72.14146554	80.5883723	69.32353767	38
0X100E491B3CD58DE2.avi	50.34895833	17.90104167	68.03125	68.39583333	49
0X100E491B3CD58DE2.avi	44.26203348	21.52294654	51.76122986	18.89687415	49
0X100E491B3CD58DE2.avi	43.58880944	24.73946136	54.58577292	20.88853913	49
0X100E491B3CD58DE2.avi	42.91558541	27.95597618	57.41031598	22.88020411	49
0X100E491B3CD58DE2.avi	43.03775774	30.89395871	60.23485903	24.87186908	49
0X100E491B3CD58DE2.avi	43.55357239	33.69409536	63.05940209	26.86353406	49
0X100E491B3CD58DE2.avi	44.06938704	36.49423202	65.38285766	29.03067011	49
0X100E491B3CD58DE2.avi	44.58520169	39.29436868	67.13210546	31.39888252	49
0X100E491B3CD58DE2.avi	45.10101633	42.09450534	68.88135326	33.76709493	49
0X100E491B3CD58DE2.avi	45.98852407	44.76448232	70.63060107	36.13530734	49
0X100E491B3CD58DE2.avi	47.01967334	47.38415884	72.37984887	38.50351975	49
0X100E491B3CD58DE2.avi	48.05082261	50.00383536	74.12909668	40.87173217	49
0X100E491B3CD58DE2.avi	49.08197187	52.62351188	75.87834448	43.23994458	49
0X100E491B3CD58DE2.avi	50.11312114	55.2431884	77.06683621	45.80452283	49
0X100E491B3CD58DE2.avi	51.14427041	57.86286492	78.00604142	48.45639637	49
0X100E491B3CD58DE2.avi	52.04233536	60.52914497	78.94524663	51.10826991	49
0X100E491B3CD58DE2.avi	52.33504031	63.4074103	79.88445184	53.76014344	49
0X100E491B3CD58DE2.avi	52.62774526	66.28567562	80.82365706	56.41201698	49
0X100E491B3CD58DE2.avi	52.92045021	69.16394095	81.76286227	59.06389052	49
0X100E491B3CD58DE2.avi	59.94735075	69.68402226	82.64655764	61.73520252	49
0X100E491B3CD58DE2.avi	75.42342247	67.24536853	82.98982477	64.59576195	49
0X100E491B3CD58DE2.avi	49.984375	16.625	64.56770833	65.84375	75
0X100E491B3CD58DE2.avi	47.6123385	18.67357698	51.32023112	17.57494213	75
0X100E491B3CD58DE2.avi	45.51589097	21.98624932	53.99194336	19.47482639	75
0X100E491B3CD58DE2.avi	44.81617431	24.88507547	56.6636556	21.37471065	75
0X100E491B3CD58DE2.avi	44.83802959	27.57010254	58.96032191	23.38571963	75
0X100E491B3CD58DE2.avi	45.00663881	30.21164695	60.75909847	25.5442515	75
0X100E491B3CD58DE2.avi	45.17524803	32.85319136	62.55787503	27.70278336	75
0X100E491B3CD58DE2.avi	45.70144691	35.38878328	64.35665158	29.86131523	75
0X100E491B3CD58DE2.avi	46.47867229	37.84999698	66.15542814	32.0198471	75
0X100E491B3CD58DE2.avi	47.25589767	40.31121068	67.9542047	34.17837897	75
0X100E491B3CD58DE2.avi	48.12534064	42.74510065	69.01167955	36.55655579	75
0X100E491B3CD58DE2.avi	49.02185714	45.17096883	69.94427328	38.97173442	75
0X100E491B3CD58DE2.avi	49.91837364	47.59683701	70.876867	41.38691306	75
0X100E491B3CD58DE2.avi	50.55721447	50.09905354	71.80946073	43.80209169	75
0X100E491B3CD58DE2.avi	50.63928174	52.76624002	72.74205446	46.21727032	75
0X100E491B3CD58DE2.avi	50.72134902	55.43342649	73.67464819	48.63244895	75
0X100E491B3CD58DE2.avi	50.8034163	58.10061296	74.60724192	51.04762759	75
0X100E491B3CD58DE2.avi	50.88548357	60.76779943	75.28883805	53.53717588	75
0X100E491B3CD58DE2.avi	51.30162157	63.33600198	75.1423248	56.27208991	75
0X100E491B3CD58DE2.avi	51.76597028	65.88991988	74.99581154	59.00700395	75
0X100E491B3CD58DE2.avi	52.23031899	68.44383778	74.84929829	61.74191798	75
0X100F044876B98F90.avi	52.26666667	16.1	73.5	65.56666667	56
0X100F044876B98F90.avi	48.4555805	19.21106372	54.3299623	16.68951304	56
0X100F044876B98F90.avi	46.94032252	22.81182697	58.51063531	17.84532478	56
0X100F044876B98F90.avi	47.11990143	25.68508948	61.89255874	19.34399601	56
0X100F044876B98F90.avi	47.29948033	28.558352	64.40969875	21.21387145	56
0X100F044876B98F90.avi	47.91748638	31.24342173	66.92683876	23.08374689	56
0X100F044876B98F90.avi	48.79757658	33.81599307	69.22724574	25.04665395	56
0X100F044876B98F90.avi	49.67766677	36.38856442	70.85099108	27.30001483	56
0X100F044876B98F90.avi	50.65124563	38.9210062	72.47473642	29.55337572	56
0X100F044876B98F90.avi	52.05288777	41.26970383	74.09848177	31.8067366	56
0X100F044876B98F90.avi	53.45452991	43.61840147	75.72222711	34.06009748	56
0X100F044876B98F90.avi	54.85617205	45.96709911	77.34597245	36.31345837	56
0X100F044876B98F90.avi	56.25781418	48.31579674	78.96971779	38.56681925	56
0X100F044876B98F90.avi	57.65945632	50.66449438	80.44597263	40.88348974	56
0X100F044876B98F90.avi	59.04652822	53.01944622	81.33688563	43.45141544	56
0X100F044876B98F90.avi	59.71263401	55.68386936	82.22779863	46.01934115	56
0X100F044876B98F90.avi	60.37873979	58.34829251	83.11871163	48.58726686	56
0X100F044876B98F90.avi	61.04484558	61.01271565	84.00962463	51.15519257	56
0X100F044876B98F90.avi	61.56654507	63.73912452	84.35005814	53.959409	56
0X100F044876B98F90.avi	61.95326038	66.52347471	84.50591993	56.84285198	56
0X100F044876B98F90.avi	62.33997568	69.3078249	84.66178171	59.72629496	56
0X100F044876B98F90.avi	50.4	15.63333333	68.83333333	58.8	72
0X100F044876B98F90.avi	50.4	16.93139189	51.69445402	16.37862504	72
0X100F044876B98F90.avi	50.84973746	19.33545896	54.28336205	17.86920846	72
0X100F044876B98F90.avi	51.36616935	21.7110457	56.87227009	19.35979187	72
0X100F044876B98F90.avi	51.94689205	24.05917853	59.05651199	21.02317866	72
0X100F044876B98F90.avi	52.56841475	26.38988866	60.87576073	22.8424274	72
0X100F044876B98F90.avi	53.18993745	28.72059878	62.69500947	24.66167614	72
0X100F044876B98F90.avi	54.13003696	30.915268	64.51425821	26.48092487	72
0X100F044876B98F90.avi	55.27520068	33.02236926	66.33350694	28.30017361	72
0X100F044876B98F90.avi	56.42036441	35.12947051	68.07390273	30.15309469	72
0X100F044876B98F90.avi	57.56552814	37.23657177	69.32559495	32.2147054	72
0X100F044876B98F90.avi	58.71069186	39.34367302	70.57728716	34.27631611	72
0X100F044876B98F90.avi	59.59538406	41.56200266	71.82897938	36.33792682	72
0X100F044876B98F90.avi	60.2342882	43.88529044	73.0806716	38.39953753	72
0X100F044876B98F90.avi	60.87319234	46.20857822	74.33236382	40.46114824	72
0X100F044876B98F90.avi	61.51209648	48.53186601	75.58405603	42.52275896	72
0X100F044876B98F90.avi	61.4869773	51.1387097	76.30297009	44.81188034	72
0X100F044876B98F90.avi	60.79037329	54.03229555	76.88939459	47.15757835	72
0X100F044876B98F90.avi	60.09376929	56.9258814	77.47581909	49.50327635	72
0X100F044876B98F90.avi	59.39716529	59.81946725	78.06224359	51.84897436	72
0X100F044876B98F90.avi	63.30842593	60.74537037	78.72122897	54.16368691	72
0X101026B90DAE7E95.avi	39.77604167	27.5625	70.58333333	76.05208333	45
0X101026B90DAE7E95.avi	39.5112185	29.49570914	43.17049145	27.17083272	45
0X101026B90DAE7E95.avi	38.98157216	33.36212742	47.59914324	27.88705407	45
0X101026B90DAE7E95.avi	38.45192582	37.2285457	51.44458692	28.97380989	45
0X101026B90DAE7E95.avi	37.95640709	41.0732814	55.08155904	30.19301569	45
0X101026B90DAE7E95.avi	38.01276368	44.56738955	58.5914358	31.49297005	45
0X101026B90DAE7E95.avi	38.06912026	48.06149771	62.10131256	32.7929244	45
0X101026B90DAE7E95.avi	38.12547684	51.55560586	64.60435925	34.73255651	45
0X101026B90DAE7E95.avi	39.13343021	54.44512808	66.88138213	36.81579021	45
0X101026B90DAE7E95.avi	40.3451614	57.20518245	69.15840501	38.89902391	45
0X101026B90DAE7E95.avi	41.6207093	59.9246916	71.40059825	41.00438622	45
0X101026B90DAE7E95.avi	43.38389852	62.33438353	73.03246332	43.49751341	45
0X101026B90DAE7E95.avi	45.14708774	64.74407546	74.6643284	45.99064061	45
0X101026B90DAE7E95.avi	46.9204403	67.14731023	76.29619347	48.4837678	45
0X101026B90DAE7E95.avi	49.40445361	69.09903498	77.92444816	50.97918881	45
0X101026B90DAE7E95.avi	51.88846692	71.05075972	79.44527264	53.54286436	45
0X101026B90DAE7E95.avi	52.35038246	74.28720071	80.96609712	56.1065399	45
0X101026B90DAE7E95.avi	52.73675584	77.57163654	82.48692159	58.67021544	45
0X101026B90DAE7E95.avi	53.6115062	80.54578775	84.00774607	61.23389099	45
0X101026B90DAE7E95.avi	54.48625656	83.51993895	85.10413763	64.06722504	45
0X101026B90DAE7E95.avi	75.45902449	73.72504892	86.11804588	66.9529639	45
0X101026B90DAE7E95.avi	43.78645833	28.29166667	69.125	71.67708333	62
0X101026B90DAE7E95.avi	43.4029207	30.04498156	45.63360102	28.74218927	62
0X101026B90DAE7E95.avi	42.63584543	33.55161135	49.32788639	29.64323449	62
0X101026B90DAE7E95.avi	42.51041667	36.68349801	52.68675895	30.74017205	62
0X101026B90DAE7E95.avi	42.51041667	39.74213006	55.67770556	32.05199074	62
0X101026B90DAE7E95.avi	42.51041667	42.8007621	58.66865217	33.36380943	62
0X101026B90DAE7E95.avi	43.18125367	45.46760279	61.65648788	34.67744499	62
0X101026B90DAE7E95.avi	44.09107034	47.99487132	63.56008914	36.62430992	62
0X101026B90DAE7E95.avi	45.00088701	50.52213985	65.4636904	38.57117484	62
0X101026B90DAE7E95.avi	45.97909986	53.00946271	67.36729166	40.51803977	62
0X101026B90DAE7E95.avi	47.41167815	55.23142088	69.27089292	42.46490469	62
0X101026B90DAE7E95.avi	48.84425645	57.45337905	70.94270371	44.54714304	62
0X101026B90DAE7E95.avi	50.27683474	59.67533722	72.55265996	46.66550652	62
0X101026B90DAE7E95.avi	51.70941303	61.89729539	74.1626162	48.78387001	62
0X101026B90DAE7E95.avi	53.14199133	64.11925356	75.77257245	50.90223349	62
0X101026B90DAE7E95.avi	54.57456962	66.34121172	77.3825287	53.02059697	62
0X101026B90DAE7E95.avi	54.30421779	69.55773833	78.99248494	55.13896045	62
0X101026B90DAE7E95.avi	53.83561112	72.89005242	80.50882298	57.31200011	62
0X101026B90DAE7E95.avi	53.36700445	76.22236652	81.83963546	59.59339294	62
0X101026B90DAE7E95.avi	59.76619498	75.54365619	83.17044795	61.87478576	62
0X101026B90DAE7E95.avi	76.69984277	68.71246873	84.50126043	64.15617859	62
0X1012703CDC1436FE.avi	48.70833333	30.47916667	73.86458333	88.265625	154
0X1012703CDC1436FE.avi	47.79881901	32.42659851	55.10049522	29.24795082	154
0X1012703CDC1436FE.avi	46.34437368	36.68604553	61.64165665	30.02666051	154
0X1012703CDC1436FE.avi	45.01372204	40.89160129	66.05931102	31.72979915	154
0X1012703CDC1436FE.avi	44.13309188	44.90124864	70.09585147	33.59884857	154
0X1012703CDC1436FE.avi	43.48806603	48.80833009	72.93925518	35.98730768	154
0X1012703CDC1436FE.avi	42.81628387	52.72705939	75.26598272	38.60069207	154
0X1012703CDC1436FE.avi	43.86410146	55.89719321	77.03797574	41.45556971	154
0X1012703CDC1436FE.avi	45.29954746	58.89858029	78.64862371	44.38068589	154
0X1012703CDC1436FE.avi	46.69448193	61.91760329	80.1647209	47.34696299	154
0X1012703CDC1436FE.avi	46.30517323	65.71336307	81.68081808	50.31324008	154
0X1012703CDC1436FE.avi	45.87145234	69.52845687	83.26812959	53.24851535	154
0X1012703CDC1436FE.avi	45.18452057	73.45378127	84.86655079	56.17895423	154
0X1012703CDC1436FE.avi	44.84014593	77.22997985	85.94822184	59.33435059	154
0X1012703CDC1436FE.avi	45.32785541	80.64394622	86.91044108	62.54174805	154
0X1012703CDC1436FE.avi	45.8155649	84.0579126	87.63591653	65.85220747	154
0X1012703CDC1436FE.avi	46.86976157	87.22526941	88.15878724	69.25086707	154
0X1012703CDC1436FE.avi	49.2366232	89.82118217	88.44791667	72.75128155	154
0X1012703CDC1436FE.avi	51.60348484	92.41709493	88.44791667	76.37756309	154
0X1012703CDC1436FE.avi	66.20622768	89.68634647	88.26952454	80.0815043	154
0X1012703CDC1436FE.avi	80.06179812	87.28086549	87.94487246	83.84911704	154
0X1012703CDC1436FE.avi	57.27604167	30.296875	68.03125	86.26041667	172
0X1012703CDC1436FE.avi	55.31863666	31.80072372	61.92169888	30.53173131	172
0X1012703CDC1436FE.avi	52.77750419	35.27359116	65.66128677	32.79755477	172
0X1012703CDC1436FE.avi	51.75113084	38.45534855	68.72724847	35.19283734	172
0X1012703CDC1436FE.avi	51.09521608	41.56591031	70.80746665	37.77756248	172
0X1012703CDC1436FE.avi	50.59844559	44.64588734	72.87690423	40.36435946	172
0X1012703CDC1436FE.avi	50.30633291	47.68653274	73.88635455	43.15486734	172
0X1012703CDC1436FE.avi	50.04623351	50.72102575	74.81193438	45.96149366	172
0X1012703CDC1436FE.avi	49.90257383	53.73314109	75.84385632	48.7476829	172
0X1012703CDC1436FE.avi	49.84082507	56.7295146	77.0538865	51.49964286	172
0X1012703CDC1436FE.avi	50.44910508	59.59712036	78.37235796	54.23076232	172
0X1012703CDC1436FE.avi	51.05738509	62.46472613	79.58743231	56.98175288	172
0X1012703CDC1436FE.avi	51.26787698	65.40877977	80.7551624	59.74184218	172
0X1012703CDC1436FE.avi	51.38448675	68.3708759	82.96788644	62.30110202	172
0X1012703CDC1436FE.avi	50.8554269	71.45705838	85.12574315	64.8709064	172
0X1012703CDC1436FE.avi	50.30229198	74.54786766	86.7136238	67.55025014	172
0X1012703CDC1436FE.avi	49.20942426	77.7424041	87.30469416	70.4211633	172
0X1012703CDC1436FE.avi	48.11655653	80.93694053	87.89576452	73.29207646	172
0X1012703CDC1436FE.avi	48.15092008	83.91484294	87.22999293	76.40453252	172
0X1012703CDC1436FE.avi	48.44519047	86.84279583	85.99371862	79.62662918	172
0X1012703CDC1436FE.avi	65.41078611	86.56681325	84.78667207	82.84310878	172
0X1013E8A4864781B.avi	47.43229167	23.734375	54.17708333	69.671875	35
0X1013E8A4864781B.avi	46.92044556	25.01399026	49.01251658	24.7068211	35
0X1013E8A4864781B.avi	46.33726549	27.50854241	51.02297322	26.82056151	35
0X1013E8A4864781B.avi	45.87280529	29.98566347	52.65045171	28.99053284	35
0X1013E8A4864781B.avi	45.609375	32.43326823	53.99776871	31.20163899	35
0X1013E8A4864781B.avi	45.609375	34.84219473	54.921308	33.47496648	35
0X1013E8A4864781B.avi	45.609375	37.25112124	55.84484729	35.74829396	35
0X1013E8A4864781B.avi	45.89883969	39.61754697	56.55405104	38.05309134	35
0X1013E8A4864781B.avi	46.30735213	41.96649348	57.21997613	40.36424313	35
0X1013E8A4864781B.avi	46.71586456	44.31543998	57.88590122	42.67539492	35
0X1013E8A4864781B.avi	47.10209365	46.66765825	58.55182631	44.98654671	35
0X1013E8A4864781B.avi	47.34997012	49.04019019	59.19234869	47.30142826	35
0X1013E8A4864781B.avi	47.59784659	51.41272214	59.71587235	49.63348819	35
0X1013E8A4864781B.avi	47.84572306	53.78525408	60.23939601	51.96554813	35
0X1013E8A4864781B.avi	48.09359953	56.15778602	60.76291967	54.29760807	35
0X1013E8A4864781B.avi	48.34147601	58.53031797	61.21037675	56.64083651	35
0X1013E8A4864781B.avi	48.21005796	60.95853998	61.51542674	59.00497393	35
0X1013E8A4864781B.avi	48.0751281	63.38727761	61.82047673	61.36911134	35
0X1013E8A4864781B.avi	47.96028877	65.81306545	61.99086919	63.75301991	35
0X1013E8A4864781B.avi	47.89492326	68.23158927	62.15533667	66.13779841	35
0X1013E8A4864781B.avi	47.82955775	70.65011309	53.59858185	69.80307384	35
0X1013E8A4864781B.avi	53.8125	28.109375	54.90625	66.390625	46
0X1013E8A4864781B.avi	53.47955479	29.10821064	54.5652457	29.0771909	46
0X1013E8A4864781B.avi	52.71500289	31.10870081	55.46023171	31.0302657	46
0X1013E8A4864781B.avi	52.46400112	33.09451812	56.02995149	32.99263383	46
0X1013E8A4864781B.avi	52.36965152	35.07585966	56.59967127	34.95500195	46
0X1013E8A4864781B.avi	52.59637051	37.04802781	56.92446491	36.92436797	46
0X1013E8A4864781B.avi	52.88613036	39.01839479	57.17721164	38.89579247	46
0X1013E8A4864781B.avi	53.17589021	40.98876177	57.42995837	40.86721696	46
0X1013E8A4864781B.avi	53.23654593	42.96567458	57.68297559	42.83863373	46
0X1013E8A4864781B.avi	53.19442148	44.94552397	57.93734695	44.81001181	46
0X1013E8A4864781B.avi	53.15229702	46.92537336	58.19171832	46.78138989	46
0X1013E8A4864781B.avi	53.11017257	48.90522275	58.4584352	48.75241524	46
0X1013E8A4864781B.avi	52.91909212	50.88932802	58.75396552	50.72261735	46
0X1013E8A4864781B.avi	52.46646072	52.88090618	59.04949584	52.69281946	46
0X1013E8A4864781B.avi	52.01382932	54.87248434	59.34502615	54.66302157	46
0X1013E8A4864781B.avi	51.56119792	56.8640625	59.70898823	56.63126849	46
0X1013E8A4864781B.avi	51.03276544	58.8578064	60.11876695	58.59820636	46
0X1013E8A4864781B.avi	50.35418793	60.85584017	60.60306931	60.56301498	46
0X1013E8A4864781B.avi	49.67561043	62.85387393	61.21173477	62.52427038	46
0X1013E8A4864781B.avi	48.99703292	64.85190769	61.82040024	64.48552577	46
0X1013E8A4864781B.avi	48.31845542	66.84994145	53.93056234	66.68959554	46
0X1018521A3BC5CDBA.avi	49.984375	17.71875	64.38541667	64.02083333	42
0X1018521A3BC5CDBA.avi	48.0659375	19.6371875	54.69282233	17.57606978	42
0X1018521A3BC5CDBA.avi	44.57049542	23.3678688	58.4321657	19.0565619	42
0X1018521A3BC5CDBA.avi	43.52774179	26.33570605	61.25636392	20.82168578	42
0X1018521A3BC5CDBA.avi	42.48498817	29.3035433	62.93055129	22.9444902	42
0X1018521A3BC5CDBA.avi	42.49272401	31.94465351	64.30947674	25.15912805	42
0X1018521A3BC5CDBA.avi	42.6864683	34.5279107	65.6884022	27.3737659	42
0X1018521A3BC5CDBA.avi	42.892612	37.10731138	67.06732765	29.58840375	42
0X1018521A3BC5CDBA.avi	43.54722375	39.5472279	68.31997983	31.84231557	42
0X1018521A3BC5CDBA.avi	44.2018355	41.98714442	69.40738853	34.14762202	42
0X1018521A3BC5CDBA.avi	44.85644725	44.42706095	70.49479723	36.45292847	42
0X1018521A3BC5CDBA.avi	45.47114964	46.87939022	71.58220594	38.75823492	42
0X1018521A3BC5CDBA.avi	46.08434884	49.33218702	72.6270808	41.07677039	42
0X1018521A3BC5CDBA.avi	46.69754804	51.78498383	73.53887112	43.4366983	42
0X1018521A3BC5CDBA.avi	47.48157122	54.18465034	74.45066145	45.79662621	42
0X1018521A3BC5CDBA.avi	48.3410474	56.56084918	75.36245178	48.15655412	42
0X1018521A3BC5CDBA.avi	49.20052358	58.93704803	75.9002273	50.63280947	42
0X1018521A3BC5CDBA.avi	50.06427861	61.31191605	76.36857405	53.13065881	42
0X1018521A3BC5CDBA.avi	50.972384	63.67299007	76.8369208	55.62850815	42
0X1018521A3BC5CDBA.avi	53.09016536	65.65782628	77.11211516	58.18643244	42
0X1018521A3BC5CDBA.avi	69.00574956	63.35121987	77.01306616	60.86075526	42
0X1018521A3BC5CDBA.avi	54.72395833	19.17708333	61.65104167	59.828125	57
0X1018521A3BC5CDBA.avi	53.82498573	20.42565639	56.22365648	20.01691429	57
0X1018521A3BC5CDBA.avi	52.02704053	22.92280251	59.22305276	21.69657621	57
0X1018521A3BC5CDBA.avi	51.15158882	25.26275243	60.81827421	23.61551456	57
0X1018521A3BC5CDBA.avi	50.72030066	27.52701528	62.38571138	25.53918745	57
0X1018521A3BC5CDBA.avi	50.2890125	29.79127814	63.87186677	27.47671104	57
0X1018521A3BC5CDBA.avi	50.02773493	32.02657058	65.2466999	29.43320435	57
0X1018521A3BC5CDBA.avi	50.17539007	34.19217942	66.62153304	31.38969766	57
0X1018521A3BC5CDBA.avi	50.32304522	36.35778826	67.99636617	33.34619097	57
0X1018521A3BC5CDBA.avi	50.47070037	38.5233971	68.66061004	35.42377123	57
0X1018521A3BC5CDBA.avi	50.66489393	40.68107562	69.30635464	37.50450384	57
0X1018521A3BC5CDBA.avi	50.89143771	42.83324156	69.95209924	39.58523645	57
0X1018521A3BC5CDBA.avi	51.11798149	44.98540749	70.59784385	41.66596906	57
0X1018521A3BC5CDBA.avi	51.19575925	47.16292368	71.24358845	43.74670167	57
0X1018521A3BC5CDBA.avi	51.02160662	49.38336972	71.4959025	45.89447626	57
0X1018521A3BC5CDBA.avi	50.84745399	51.60381576	71.70121524	48.05026003	57
0X1018521A3BC5CDBA.avi	50.67330136	53.8242618	71.90652798	50.20604381	57
0X1018521A3BC5CDBA.avi	50.62435917	56.02337153	72.04166667	52.3737855	57
0X1018521A3BC5CDBA.avi	51.12948583	58.12806594	72.04166667	54.56455531	57
0X1018521A3BC5CDBA.avi	51.91627207	60.18476455	72.04166667	56.75532511	57
0X1018521A3BC5CDBA.avi	67.22233397	59.7673265	72.04166667	58.94609492	57
0X101C388397F66EDB.avi	57.45833333	28.65625	67.11979167	92.640625	46
0X101C388397F66EDB.avi	54.63568381	30.9574305	62.8754404	29.71325073	46
0X101C388397F66EDB.avi	50.82764922	34.91778648	67.99825457	32.32507399	46
0X101C388397F66EDB.avi	49.94067524	38.43707063	70.21670799	35.37544745	46
0X101C388397F66EDB.avi	49.14393451	41.94272981	72.43516142	38.42582091	46
0X101C388397F66EDB.avi	48.97264841	45.35394713	74.65361484	41.47619436	46
0X101C388397F66EDB.avi	49.09290538	48.72114227	76.13729808	44.63751602	46
0X101C388397F66EDB.avi	49.21316235	52.08833741	77.41430948	47.83004454	46
0X101C388397F66EDB.avi	49.61315309	55.41329355	78.69132089	51.02257306	46
0X101C388397F66EDB.avi	50.16352786	58.71554213	79.9683323	54.21510158	46
0X101C388397F66EDB.avi	51.95300235	61.83069019	81.00548593	57.44384794	46
0X101C388397F66EDB.avi	53.43955222	64.99157899	81.80086811	60.7091011	46
0X101C388397F66EDB.avi	54.57971711	68.20477095	82.59625029	63.97435426	46
0X101C388397F66EDB.avi	54.79037784	71.55831538	83.39163247	67.23960742	46
0X101C388397F66EDB.avi	53.28206681	75.17141965	84.09701625	70.51845008	46
0X101C388397F66EDB.avi	51.99548584	78.75104332	84.26501556	73.87843626	46
0X101C388397F66EDB.avi	51.41512212	82.22403019	84.43301487	77.23842245	46
0X101C388397F66EDB.avi	51.02662777	85.66804533	84.60101418	80.59840863	46
0X101C388397F66EDB.avi	51.87629463	88.92510166	83.99967065	84.0745634	46
0X101C388397F66EDB.avi	54.25720651	91.95094435	83.30151606	87.56533635	46
0X101C388397F66EDB.avi	70.65724196	92.85993932	81.03067482	91.29358051	46
0X101C388397F66EDB.avi	59.28125	30.11458333	66.02604167	85.89583333	62
0X101C388397F66EDB.avi	57.93191222	31.75306493	61.18960269	31.35916118	62
0X101C388397F66EDB.avi	56.04167293	34.93227602	64.34565347	33.92819994	62
0X101C388397F66EDB.avi	55.34721432	37.96689925	66.51683114	36.61632466	62
0X101C388397F66EDB.avi	55.54902472	40.89315008	68.31316121	39.3497741	62
0X101C388397F66EDB.avi	56.17613097	43.76797625	69.8971062	42.10890408	62
0X101C388397F66EDB.avi	57.12157573	46.60431051	71.48105119	44.86803406	62
0X101C388397F66EDB.avi	57.86943392	49.46453596	73.01710457	47.63295486	62
0X101C388397F66EDB.avi	58.50797687	52.33797926	73.92296896	50.47407499	62
0X101C388397F66EDB.avi	58.91666667	55.23921526	74.82883334	53.31519511	62
0X101C388397F66EDB.avi	58.91666667	58.189868	75.73469773	56.15631523	62
0X101C388397F66EDB.avi	58.91666667	61.14052075	76.64056212	58.99743535	62
0X101C388397F66EDB.avi	58.47559224	64.14450602	77.25989381	61.87320158	62
0X101C388397F66EDB.avi	57.71493535	67.18713362	77.72045624	64.76816541	62
0X101C388397F66EDB.avi	56.88397715	70.2382617	78.18101867	67.66312923	62
0X101C388397F66EDB.avi	55.73990753	73.32724966	78.27853395	70.60199091	62
0X101C388397F66EDB.avi	54.73585329	76.39930765	78.32315906	73.54724781	62
0X101C388397F66EDB.avi	53.82909985	79.45960052	78.36778416	76.4925047	62
0X101C388397F66EDB.avi	54.46983585	82.33277865	78.41240927	79.4377616	62
0X101C388397F66EDB.avi	56.14340932	85.0810712	77.91966564	82.44799446	62
0X101C388397F66EDB.avi	70.02349755	86.35341262	77.28224966	85.47572037	62
0X101CFC9C5351DCBE.avi	52.171875	30.296875	64.75	86.625	59
0X101CFC9C5351DCBE.avi	51.37025621	31.96177557	56.14227093	30.89618005	59
0X101CFC9C5351DCBE.avi	49.76701863	35.2915767	62.64689261	32.41548833	59
0X101CFC9C5351DCBE.avi	48.16378105	38.62137783	65.51848454	34.74605569	59
0X101CFC9C5351DCBE.avi	47.64851362	41.70823417	68.39007646	37.07662305	59
0X101CFC9C5351DCBE.avi	48.04616877	44.59123401	71.26166838	39.4071904	59
0X101CFC9C5351DCBE.avi	48.44382392	47.47423385	74.13326031	41.73775776	59
0X101CFC9C5351DCBE.avi	48.84147907	50.35723369	75.75508696	44.34739892	59
0X101CFC9C5351DCBE.avi	49.41901158	53.20006674	77.24284906	46.98697682	59
0X101CFC9C5351DCBE.avi	50.02190995	56.03723557	78.73061115	49.62655472	59
0X101CFC9C5351DCBE.avi	50.62480833	58.8744044	80.13540137	52.28466032	59
0X101CFC9C5351DCBE.avi	51.22770671	61.71157323	80.83122256	55.1010794	59
0X101CFC9C5351DCBE.avi	51.83060508	64.54874206	81.52704374	57.91749847	59
0X101CFC9C5351DCBE.avi	51.36420096	67.62468717	82.22286492	60.73391755	59
0X101CFC9C5351DCBE.avi	50.51485443	70.7861437	82.91868611	63.55033663	59
0X101CFC9C5351DCBE.avi	49.6655079	73.94760023	83.61450729	66.3667557	59
0X101CFC9C5351DCBE.avi	48.81616137	77.10905676	83.34357446	69.39905189	59
0X101CFC9C5351DCBE.avi	47.45033388	80.38584398	82.43662616	72.57337095	59
0X101CFC9C5351DCBE.avi	46.00940223	83.67940204	81.52967785	75.74769001	59
0X101CFC9C5351DCBE.avi	45.63074107	86.73575407	80.58436917	78.93057498	59
0X101CFC9C5351DCBE.avi	49.09989542	88.93288515	79.6288175	82.11574721	59
0X101CFC9C5351DCBE.avi	47.43229167	29.203125	61.83333333	80.24479167	73
0X101CFC9C5351DCBE.avi	47.05693456	30.70455341	49.25674113	30.08389371	73
0X101CFC9C5351DCBE.avi	46.30622036	33.70741024	52.81639773	31.8706102	73
0X101CFC9C5351DCBE.avi	45.84058418	36.62983434	54.72290214	34.12375177	73
0X101CFC9C5351DCBE.avi	45.99608464	39.37700917	56.62940655	36.37689335	73
0X101CFC9C5351DCBE.avi	46.1515851	42.12418401	58.53591096	38.63003492	73
0X101CFC9C5351DCBE.avi	46.30708556	44.87135884	60.44241537	40.8831765	73
0X101CFC9C5351DCBE.avi	47.07688229	47.44521437	62.34891978	43.13631808	73
0X101CFC9C5351DCBE.avi	48.00245689	49.97511828	63.83649901	45.5076564	73
0X101CFC9C5351DCBE.avi	48.92803149	52.5050222	65.21429595	47.90996901	73
0X101CFC9C5351DCBE.avi	49.04140947	55.26408159	66.59209289	50.31228162	73
0X101CFC9C5351DCBE.avi	49.00405497	58.06566907	67.96988983	52.71459423	73
0X101CFC9C5351DCBE.avi	48.96670047	60.86725655	69.34768677	55.11690685	73
0X101CFC9C5351DCBE.avi	48.92934597	63.66884404	70.36450278	57.62106765	73
0X101CFC9C5351DCBE.avi	48.89199147	66.47043152	71.17148749	60.18443085	73
0X101CFC9C5351DCBE.avi	47.65025334	69.61182724	71.9784722	62.74779406	73
0X101CFC9C5351DCBE.avi	46.36278466	72.76612551	72.78545692	65.31115726	73
0X101CFC9C5351DCBE.avi	45.28172062	75.86218818	73.42093591	67.92290958	73
0X101CFC9C5351DCBE.avi	45.56226154	78.57408374	74.01143556	70.5473525	73
0X101CFC9C5351DCBE.avi	46.5453559	81.08775887	74.57705866	73.17881416	73
0X101CFC9C5351DCBE.avi	50.68024209	82.71217844	73.37290844	76.30960472	73
0X101E654AF3FC07A8.avi	53.44791667	21.18229167	66.57291667	61.83333333	109
0X101E654AF3FC07A8.avi	53.13555323	22.43174543	55.48354358	21.67364989	109
0X101E654AF3FC07A8.avi	52.51082635	24.93065295	59.03146999	22.82533303	109
0X101E654AF3FC07A8.avi	52.13523138	27.34912326	60.50577043	24.64652769	109
0X101E654AF3FC07A8.avi	52.05512567	29.67218897	61.97208285	26.47030144	109
0X101E654AF3FC07A8.avi	51.96799316	31.99752342	63.3661261	28.31740875	109
0X101E654AF3FC07A8.avi	51.84923664	34.33306831	64.76016934	30.16451605	109
0X101E654AF3FC07A8.avi	51.73048012	36.6686132	66.15421259	32.01162335	109
0X101E654AF3FC07A8.avi	51.6117236	39.00415809	67.54825583	33.85873065	109
0X101E654AF3FC07A8.avi	51.49296708	41.33970299	68.94229908	35.70583795	109
0X101E654AF3FC07A8.avi	51.49210674	43.63718275	70.48197489	37.50592487	109
0X101E654AF3FC07A8.avi	51.57775015	45.90673304	72.04361575	39.29891993	109
0X101E654AF3FC07A8.avi	51.66339355	48.17628334	73.60525661	41.091915	109
0X101E654AF3FC07A8.avi	51.74903696	50.44583364	74.3815524	43.13847439	109
0X101E654AF3FC07A8.avi	51.95355139	52.67700405	74.84819117	45.28501273	109
0X101E654AF3FC07A8.avi	52.41089988	54.82654195	75.31482994	47.43155108	109
0X101E654AF3FC07A8.avi	52.86824837	56.97607984	75.78146871	49.57808942	109
0X101E654AF3FC07A8.avi	53.32559686	59.12561774	75.90407556	51.83570533	109
0X101E654AF3FC07A8.avi	54.25756708	61.12191454	75.9463635	54.11925381	109
0X101E654AF3FC07A8.avi	56.13610042	62.81259454	75.98865143	56.40280228	109
0X101E654AF3FC07A8.avi	65.54124025	62.07315945	76.03093937	58.68635076	109
0X101E654AF3FC07A8.avi	55.63541667	23.734375	62.92708333	57.640625	132
0X101E654AF3FC07A8.avi	55.38088074	24.65548936	56.41930569	24.43217216	132
0X101E654AF3FC07A8.avi	55.23639221	26.49771807	58.35166707	25.82776649	132
0X101E654AF3FC07A8.avi	55.09190368	28.33994679	59.51734581	27.3882388	132
0X101E654AF3FC07A8.avi	54.94741516	30.1821755	60.49368189	28.98942997	132
0X101E654AF3FC07A8.avi	54.80292663	32.02440422	61.47001797	30.59062114	132
0X101E654AF3FC07A8.avi	54.68710419	33.86046818	62.44635405	32.1918123	132
0X101E654AF3FC07A8.avi	54.60583157	35.68910208	63.38500803	33.80110714	132
0X101E654AF3FC07A8.avi	54.52455896	37.51773598	64.08055173	35.46268377	132
0X101E654AF3FC07A8.avi	54.44328634	39.34636987	64.77609543	37.12426039	132
0X101E654AF3FC07A8.avi	54.36201372	41.17500377	65.47163914	38.78583701	132
0X101E654AF3FC07A8.avi	54.14352235	43.03314708	66.16718284	40.44741364	132
0X101E654AF3FC07A8.avi	53.92042632	44.89228063	66.78848316	42.12495658	132
0X101E654AF3FC07A8.avi	53.6973303	46.75141418	67.30584275	43.82485237	132
0X101E654AF3FC07A8.avi	53.47423427	48.61054774	67.82320234	45.52474815	132
0X101E654AF3FC07A8.avi	53.28295467	50.46283905	68.34056192	47.22464394	132
0X101E654AF3FC07A8.avi	53.54983165	52.21660206	68.85792151	48.92453973	132
0X101E654AF3FC07A8.avi	53.81670864	53.97036508	69.39063773	50.62113301	132
0X101E654AF3FC07A8.avi	54.08358562	55.72412809	69.93974124	52.31420215	132
0X101E654AF3FC07A8.avi	54.3504626	57.47789111	70.48884474	54.00727129	132
0X101E654AF3FC07A8.avi	60.61066989	57.94276588	71.03794825	55.70034043	132
0X10267ADF2E644E0.avi	46.88541667	24.09895833	65.47916667	77.69270833	150
0X10267ADF2E644E0.avi	44.89693736	26.31887983	50.57884311	24.34760641	150
0X10267ADF2E644E0.avi	44.17743635	29.62858448	53.27159945	26.47346667	150
0X10267ADF2E644E0.avi	44.15104167	32.69782366	55.96435578	28.59932693	150
0X10267ADF2E644E0.avi	44.15104167	35.75790551	58.06624341	30.93018245	150
0X10267ADF2E644E0.avi	44.15104167	38.81798735	59.93373497	33.34235906	150
0X10267ADF2E644E0.avi	44.5928429	41.72479122	61.80122654	35.75453567	150
0X10267ADF2E644E0.avi	45.18468134	44.57954136	63.66871811	38.16671228	150
0X10267ADF2E644E0.avi	45.77651978	47.4342915	65.51776012	40.58528975	150
0X10267ADF2E644E0.avi	46.36835823	50.28904164	66.78124451	43.20701987	150
0X10267ADF2E644E0.avi	46.96019667	53.14379178	68.04472891	45.82874998	150
0X10267ADF2E644E0.avi	47.63708307	55.96903549	69.3082133	48.4504801	150
0X10267ADF2E644E0.avi	48.39557316	58.76596771	70.5716977	51.07221022	150
0X10267ADF2E644E0.avi	49.15406326	61.56289993	71.83518209	53.69394033	150
0X10267ADF2E644E0.avi	49.91255335	64.35983215	73.00000699	56.34989925	150
0X10267ADF2E644E0.avi	50.63478396	67.16934419	73.88325307	59.10354879	150
0X10267ADF2E644E0.avi	51.33874645	69.98519415	74.76649915	61.85719832	150
0X10267ADF2E644E0.avi	52.04270894	72.80104411	75.64974522	64.61084785	150
0X10267ADF2E644E0.avi	53.08028899	75.50114921	76.04635396	67.53333075	150
0X10267ADF2E644E0.avi	54.9014713	77.92939229	76.28149878	70.51183174	150
0X10267ADF2E644E0.avi	61.50963042	78.6968475	75.57892747	73.81566281	150
0X10267ADF2E644E0.avi	52.71875	26.46875	64.02083333	67.84895833	172
0X10267ADF2E644E0.avi	51.98757592	27.74947564	53.92228131	27.2210539	172
0X10267ADF2E644E0.avi	50.88981108	30.31092692	56.69392727	28.72566171	172
0X10267ADF2E644E0.avi	50.36899135	32.71479848	59.16428335	30.31256014	172
0X10267ADF2E644E0.avi	50.4084797	34.96563435	60.41459774	32.23268581	172
0X10267ADF2E644E0.avi	50.44796804	37.21647023	61.66491213	34.15281149	172
0X10267ADF2E644E0.avi	50.48745639	39.4673061	62.91522653	36.07293717	172
0X10267ADF2E644E0.avi	50.52694474	41.71814197	64.10445331	38.00974756	172
0X10267ADF2E644E0.avi	50.90330526	43.87696871	64.82695354	40.07403393	172
0X10267ADF2E644E0.avi	51.32088789	46.02453654	65.54945377	42.13832031	172
0X10267ADF2E644E0.avi	51.73847053	48.17210437	66.271954	44.20260668	172
0X10267ADF2E644E0.avi	52.23676691	50.29762704	66.99445423	46.26689305	172
0X10267ADF2E644E0.avi	52.75099054	52.41879953	67.71695447	48.33117942	172
0X10267ADF2E644E0.avi	53.26521418	54.53997202	68.4394547	50.3954658	172
0X10267ADF2E644E0.avi	53.95603935	56.61290973	69.14344039	52.464809	172
0X10267ADF2E644E0.avi	54.64700573	58.68580887	69.50396568	54.62796078	172
0X10267ADF2E644E0.avi	54.68094785	60.93815957	69.86449098	56.79111255	172
0X10267ADF2E644E0.avi	54.63254698	63.21300043	70.22501628	58.95426432	172
0X10267ADF2E644E0.avi	54.58414611	65.48784129	70.55591544	61.12550782	172
0X10267ADF2E644E0.avi	54.81210195	67.68720146	70.85854926	63.30447136	172
0X10267ADF2E644E0.avi	59.7886387	68.58959239	71.16118309	65.4834349	172
0X102AE9C68B2C46DA.avi	55.81770833	16.44270833	57.27604167	66.75520833	48
0X102AE9C68B2C46DA.avi	50.583419	17.88665022	56.78687585	17.70683988	48
0X102AE9C68B2C46DA.avi	49.9179845	20.49038488	58.72521088	20.23510296	48
0X102AE9C68B2C46DA.avi	49.30164756	23.09269643	60.29324976	22.77409927	48
0X102AE9C68B2C46DA.avi	48.76252948	25.69276975	61.13263231	25.33421605	48
0X102AE9C68B2C46DA.avi	48.37799725	28.28836232	61.97201486	27.89433283	48
0X102AE9C68B2C46DA.avi	47.99346502	30.88395489	62.81139741	30.45444961	48
0X102AE9C68B2C46DA.avi	47.60893278	33.47954746	63.65077996	33.01456639	48
0X102AE9C68B2C46DA.avi	47.45636996	36.06841628	64.13767585	35.58490017	48
0X102AE9C68B2C46DA.avi	47.50090713	38.65157206	64.62225961	38.15530097	48
0X102AE9C68B2C46DA.avi	47.5454443	41.23472784	65.10684337	40.72570178	48
0X102AE9C68B2C46DA.avi	47.58998147	43.81788361	65.59142713	43.29610258	48
0X102AE9C68B2C46DA.avi	47.49025161	46.40522104	66.07601088	45.86650338	48
0X102AE9C68B2C46DA.avi	47.21248398	48.99771899	66.56059464	48.43690419	48
0X102AE9C68B2C46DA.avi	46.93471634	51.59021693	67.0451784	51.00730499	48
0X102AE9C68B2C46DA.avi	46.6569487	54.18271488	67.52976216	53.57770579	48
0X102AE9C68B2C46DA.avi	46.37918107	56.77521282	67.84895833	56.15290044	48
0X102AE9C68B2C46DA.avi	46.10141343	59.36771077	67.84895833	58.73734715	48
0X102AE9C68B2C46DA.avi	46.10370711	61.95209099	67.84895833	61.32179386	48
0X102AE9C68B2C46DA.avi	46.34347426	64.52958793	67.84895833	63.90624056	48
0X102AE9C68B2C46DA.avi	46.58324142	67.10708487	56.94367523	66.80678244	48
0X102AE9C68B2C46DA.avi	55.63541667	18.265625	57.09375	62.5625	63
0X102AE9C68B2C46DA.avi	55.25787015	18.70685253	56.40653368	18.66903644	63
0X102AE9C68B2C46DA.avi	54.50277713	21.04764091	57.9487677	20.93419266	63
0X102AE9C68B2C46DA.avi	53.77613772	23.38749255	59.49100172	23.19934888	63
0X102AE9C68B2C46DA.avi	53.35252399	25.71736804	61.03323574	25.4645051	63
0X102AE9C68B2C46DA.avi	52.92891027	28.04724352	61.79062005	27.75549999	63
0X102AE9C68B2C46DA.avi	52.50529654	30.37711901	62.2391518	30.05666287	63
0X102AE9C68B2C46DA.avi	52.08168282	32.7069945	62.68768355	32.35782575	63
0X102AE9C68B2C46DA.avi	51.65806909	35.03686998	63.1362153	34.65898863	63
0X102AE9C68B2C46DA.avi	51.27738154	37.36533226	63.58474704	36.9601515	63
0X102AE9C68B2C46DA.avi	51.55419946	39.67214827	64.03327879	39.26131438	63
0X102AE9C68B2C46DA.avi	51.83101738	41.97896428	64.48181054	41.56247726	63
0X102AE9C68B2C46DA.avi	52.1078353	44.28578029	64.93034229	43.86364014	63
0X102AE9C68B2C46DA.avi	52.38465322	46.59259629	65.37887403	46.16480302	63
0X102AE9C68B2C46DA.avi	52.66147114	48.8994123	65.99974191	48.46029228	63
0X102AE9C68B2C46DA.avi	52.71385396	51.21361712	66.91407308	50.74612019	63
0X102AE9C68B2C46DA.avi	51.32269869	53.57534582	67.82840424	53.03194811	63
0X102AE9C68B2C46DA.avi	49.93154343	55.93707453	68.74273541	55.31777603	63
0X102AE9C68B2C46DA.avi	48.54038816	58.29880324	69.65706658	57.60360395	63
0X102AE9C68B2C46DA.avi	47.1492329	60.66053194	70.18646071	59.90210469	63
0X102AE9C68B2C46DA.avi	45.75807763	63.02226065	64.16976571	62.41611454	63
0X102C51641C321436.avi	52.35416667	20.81770833	61.46875	75.140625	0
0X102C51641C321436.avi	46.89827999	23.17463668	59.34610204	21.08607593	0
0X102C51641C321436.avi	44.25437594	26.50126697	63.26669936	23.31127982	0
0X102C51641C321436.avi	42.86753017	29.61698145	66.31320918	25.68314268	0
0X102C51641C321436.avi	42.77402335	32.51569274	68.42101248	28.21250664	0
0X102C51641C321436.avi	42.68597566	35.41348807	70.52881578	30.7418706	0
0X102C51641C321436.avi	42.63433841	38.30517427	72.08098619	33.36446156	0
0X102C51641C321436.avi	42.58270115	41.19686048	73.56283089	35.99885213	0
0X102C51641C321436.avi	42.5310639	44.08854668	75.04467558	38.6332427	0
0X102C51641C321436.avi	42.66817336	46.94856396	76.14825805	41.33110009	0
0X102C51641C321436.avi	42.93103611	49.78748171	76.96203084	44.07758326	0
0X102C51641C321436.avi	43.19389887	52.62639945	77.77580363	46.82406643	0
0X102C51641C321436.avi	43.421875	55.47117065	78.58957643	49.57054961	0
0X102C51641C321436.avi	43.421875	58.35419288	78.91872003	52.3983464	0
0X102C51641C321436.avi	43.421875	61.23721511	79.23901603	55.22762769	0
0X102C51641C321436.avi	43.421875	64.12023735	79.55931202	58.05690899	0
0X102C51641C321436.avi	43.80192606	66.93949262	79.55034459	60.94143582	0
0X102C51641C321436.avi	44.19322713	69.75686031	79.29019603	63.86810714	0
0X102C51641C321436.avi	45.35311781	72.44527001	79.03004747	66.79477846	0
0X102C51641C321436.avi	46.94169629	75.06175223	77.85916143	69.87425808	0
0X102C51641C321436.avi	63.72148405	75.12937383	76.37069587	73.00702286	0
0X102C51641C321436.avi	53.265625	22.45833333	60.01041667	69.125	15
0X102C51641C321436.avi	48.72717648	24.32012966	56.26080974	23.23128423	15
0X102C51641C321436.avi	47.18048248	26.95537267	60.02886706	25.09837959	15
0X102C51641C321436.avi	46.82869072	29.41791496	62.02690762	27.22129767	15
0X102C51641C321436.avi	46.50918432	31.87579101	64.02494817	29.34421576	15
0X102C51641C321436.avi	46.41590822	34.30096971	65.44839843	31.55018011	15
0X102C51641C321436.avi	46.27853862	36.73252129	66.54458126	33.80344482	15
0X102C51641C321436.avi	45.92674687	39.19506358	67.6407641	36.05670953	15
0X102C51641C321436.avi	45.61525287	41.65178159	68.63641225	38.32450465	15
0X102C51641C321436.avi	45.67532824	44.05479621	69.57643116	40.60033993	15
0X102C51641C321436.avi	45.7354036	46.45781083	70.51645008	42.8761752	15
0X102C51641C321436.avi	45.80426848	48.85955509	71.456469	45.15201048	15
0X102C51641C321436.avi	46.00285147	51.24255103	72.19026201	47.45765185	15
0X102C51641C321436.avi	46.20143447	53.62554697	72.91529028	49.76455999	15
0X102C51641C321436.avi	46.02157939	56.06323903	73.51328083	52.08982906	15
0X102C51641C321436.avi	44.99770786	58.62291785	73.5819031	54.49160839	15
0X102C51641C321436.avi	44.88020833	61.0515976	73.65052536	56.89338771	15
0X102C51641C321436.avi	44.88020833	63.46329498	73.59509916	59.31309592	15
0X102C51641C321436.avi	45.5950627	65.77167358	73.43275508	61.7482571	15
0X102C51641C321436.avi	46.91383685	67.99276689	73.0508803	64.21514733	15
0X102C51641C321436.avi	48.232611	70.2138602	72.13501565	66.75921578	15
0X102CFB07F752AAE6.avi	61.10416667	27.5625	80.0625	84.07291667	163
0X102CFB07F752AAE6.avi	57.47177273	30.42196979	63.20016898	28.50018525	163
0X102CFB07F752AAE6.avi	57.53696969	33.6818177	67.39217361	30.37555574	163
0X102CFB07F752AAE6.avi	57.60216665	36.9416656	70.63843711	32.56820712	163
0X102CFB07F752AAE6.avi	57.92983798	40.11345758	73.71458719	34.81792881	163
0X102CFB07F752AAE6.avi	58.6350284	43.158598	76.79073726	37.06765051	163
0X102CFB07F752AAE6.avi	59.34021881	46.20373842	79.86688734	39.31737221	163
0X102CFB07F752AAE6.avi	60.04540922	49.24887884	81.71006944	41.98073477	163
0X102CFB07F752AAE6.avi	60.75059964	52.29401926	83.38056753	44.70203003	163
0X102CFB07F752AAE6.avi	61.45579005	55.33915968	85.05106561	47.4233253	163
0X102CFB07F752AAE6.avi	61.81658088	58.49984061	86.7215637	50.14462057	163
0X102CFB07F752AAE6.avi	62.04550377	61.7047611	88.39206178	52.86591583	163
0X102CFB07F752AAE6.avi	62.27442666	64.90968159	90.06255987	55.5872111	163
0X102CFB07F752AAE6.avi	62.50334955	68.11460209	91.66273485	58.33209863	163
0X102CFB07F752AAE6.avi	62.73227245	71.31952258	92.70226968	61.26507189	163
0X102CFB07F752AAE6.avi	63.0615942	74.49076087	93.74180451	64.19804515	163
0X102CFB07F752AAE6.avi	63.96428571	77.46964286	94.78133933	67.13101842	163
0X102CFB07F752AAE6.avi	64.86697723	80.44852484	95.82087416	70.06399168	163
0X102CFB07F752AAE6.avi	65.76966874	83.42740683	96.43358788	73.14015654	163
0X102CFB07F752AAE6.avi	68.43123678	85.81621411	95.35390273	76.78409392	163
0X102CFB07F752AAE6.avi	85.29999559	83.43873804	94.27421758	80.42803131	163
0X102CFB07F752AAE6.avi	64.38541667	26.83333333	77.14583333	80.0625	184
0X102CFB07F752AAE6.avi	63.25769766	28.22601925	66.08050481	27.54931891	184
0X102CFB07F752AAE6.avi	63.050441	31.16215527	69.10609776	29.71045673	184
0X102CFB07F752AAE6.avi	62.84318434	34.09829128	71.65312116	31.98632013	184
0X102CFB07F752AAE6.avi	62.63592768	37.0344273	73.45554432	34.44068358	184
0X102CFB07F752AAE6.avi	62.42867102	39.97056331	75.25796748	36.89504704	184
0X102CFB07F752AAE6.avi	62.22141436	42.90669933	77.06039065	39.34941049	184
0X102CFB07F752AAE6.avi	62.26484184	45.78273983	78.86281381	41.80377394	184
0X102CFB07F752AAE6.avi	62.34032489	48.65109577	80.12963704	44.38653464	184
0X102CFB07F752AAE6.avi	62.41580794	51.51945172	81.09231796	47.04220617	184
0X102CFB07F752AAE6.avi	62.49129099	54.38780767	82.05499889	49.69787769	184
0X102CFB07F752AAE6.avi	62.56677404	57.25616361	83.01767982	52.35354922	184
0X102CFB07F752AAE6.avi	62.64225709	60.12451956	83.98036075	55.00922074	184
0X102CFB07F752AAE6.avi	62.71774014	62.99287551	84.87907114	57.68022767	184
0X102CFB07F752AAE6.avi	63.12595954	65.78146589	85.40486263	60.44063296	184
0X102CFB07F752AAE6.avi	63.72002945	68.52550307	85.93065411	63.20103826	184
0X102CFB07F752AAE6.avi	64.31409935	71.26954025	86.4564456	65.96144355	184
0X102CFB07F752AAE6.avi	64.90816926	74.01357743	86.98223708	68.72184884	184
0X102CFB07F752AAE6.avi	65.50223916	76.75761461	87.50802857	71.48225414	184
0X102CFB07F752AAE6.avi	66.09630907	79.50165179	87.77078558	74.30571564	184
0X102CFB07F752AAE6.avi	72.6169873	80.8249267	87.85762297	77.17134966	184
0X102DD1B9BE03716.avi	56.72916667	11.33854167	63.109375	74.22916667	52
0X102DD1B9BE03716.avi	55.44490272	13.07127874	57.9177488	12.8204103	52
0X102DD1B9BE03716.avi	52.87637482	16.53675289	60.29491306	15.78414756	52
0X102DD1B9BE03716.avi	50.30784692	20.00222703	62.67207732	18.74788482	52
0X102DD1B9BE03716.avi	47.73931903	23.46770118	65.04924158	21.71162208	52
0X102DD1B9BE03716.avi	45.20695295	26.92950674	67.42640584	24.67535934	52
0X102DD1B9BE03716.avi	43.89358683	30.26764563	69.8035701	27.6390966	52
0X102DD1B9BE03716.avi	42.58022071	33.60578452	71.41788754	30.68022412	52
0X102DD1B9BE03716.avi	41.26685458	36.94392342	72.51358744	33.77396501	52
0X102DD1B9BE03716.avi	40.8861006	40.18744949	73.60928733	36.8677059	52
0X102DD1B9BE03716.avi	40.90947672	43.38997685	74.70498723	39.9614468	52
0X102DD1B9BE03716.avi	40.93285283	46.59250421	75.80068713	43.05518769	52
0X102DD1B9BE03716.avi	40.95622894	49.79503157	76.89638703	46.14892858	52
0X102DD1B9BE03716.avi	40.97960505	52.99755894	77.63416797	49.27898009	52
0X102DD1B9BE03716.avi	41.00298117	56.2000863	78.34858007	52.41140235	52
0X102DD1B9BE03716.avi	41.02635728	59.40261366	79.06299216	55.54382462	52
0X102DD1B9BE03716.avi	41.04973339	62.60514103	79.30986849	58.72367805	52
0X102DD1B9BE03716.avi	42.28197826	65.68502953	79.27211875	61.93240658	52
0X102DD1B9BE03716.avi	43.64932971	68.75121157	79.234369	65.14113512	52
0X102DD1B9BE03716.avi	45.01668116	71.81739361	79.19661925	68.34986366	52
0X102DD1B9BE03716.avi	46.38403261	74.88357565	79.1588695	71.55859219	52
0X102DD1B9BE03716.avi	51.98958333	13.16145833	56.91145833	64.75	71
0X102DD1B9BE03716.avi	51.33683942	14.53011492	52.82253276	14.38837033	71
0X102DD1B9BE03716.avi	50.0313516	17.2674281	54.48843162	16.84219432	71
0X102DD1B9BE03716.avi	48.72586377	20.00474128	56.15433047	19.29601831	71
0X102DD1B9BE03716.avi	47.42037595	22.74205446	57.82022933	21.7498423	71
0X102DD1B9BE03716.avi	46.22390413	25.46896682	59.48612818	24.20366629	71
0X102DD1B9BE03716.avi	45.55475349	28.14556938	61.15202704	26.65749028	71
0X102DD1B9BE03716.avi	44.88560285	30.82217195	62.8179259	29.11131427	71
0X102DD1B9BE03716.avi	44.21645221	33.49877451	64.48382475	31.56513826	71
0X102DD1B9BE03716.avi	43.54730156	36.17537707	65.79353435	34.05294497	71
0X102DD1B9BE03716.avi	42.87815092	38.85197964	66.57453404	36.59119397	71
0X102DD1B9BE03716.avi	42.20900028	41.5285822	67.35553373	39.12944297	71
0X102DD1B9BE03716.avi	41.53984964	44.20518477	68.13653343	41.66769197	71
0X102DD1B9BE03716.avi	40.870699	46.88178733	68.91753312	44.20594097	71
0X102DD1B9BE03716.avi	40.20154836	49.55838989	69.69853281	46.74418996	71
0X102DD1B9BE03716.avi	39.53239772	52.23499246	70.4795325	49.28243896	71
0X102DD1B9BE03716.avi	38.86324708	54.91159502	71.26053219	51.82068796	71
0X102DD1B9BE03716.avi	38.19409644	57.58819759	71.4688863	54.41357099	71
0X102DD1B9BE03716.avi	39.11015883	60.11356074	71.63642033	57.01034852	71
0X102DD1B9BE03716.avi	40.1785953	62.62438645	71.80395437	59.60712604	71
0X102DD1B9BE03716.avi	41.24703177	65.13521215	71.9714884	62.20390357	71
0X102E453603FA1440.avi	53.43333333	14	66.03333333	73.73333333	46
0X102E453603FA1440.avi	48.96109657	16.64268536	56.85489139	14.97758801	46
0X102E453603FA1440.avi	46.79336824	20.49858639	63.69800749	16.93276404	46
0X102E453603FA1440.avi	45.70773161	24.1262337	67.1417893	19.60498715	46
0X102E453603FA1440.avi	45.1812774	27.63592847	69.88547536	22.42488671	46
0X102E453603FA1440.avi	44.65482318	31.14562324	72.62916141	25.24478626	46
0X102E453603FA1440.avi	44.94591274	34.48286736	74.73987413	28.19820364	46
0X102E453603FA1440.avi	45.40143805	37.78542583	76.65899653	31.19203459	46
0X102E453603FA1440.avi	45.85696335	41.08798429	78.57811893	34.18586554	46
0X102E453603FA1440.avi	46.31248866	44.39054276	80.03429695	37.27734882	46
0X102E453603FA1440.avi	47.1132646	47.62027491	81.31756146	40.40530605	46
0X102E453603FA1440.avi	48.03870179	50.82371134	82.60082596	43.53326327	46
0X102E453603FA1440.avi	48.96413898	54.02714777	83.71839214	46.69617249	46
0X102E453603FA1440.avi	49.24602294	57.3663337	84.79929325	49.86681575	46
0X102E453603FA1440.avi	48.76319645	60.86682575	85.88019436	53.037459	46
0X102E453603FA1440.avi	48.92517287	64.23130468	86.43607971	56.31884777	46
0X102E453603FA1440.avi	49.67306972	67.47219102	86.61299173	59.68017622	46
0X102E453603FA1440.avi	50.42096657	70.71307736	86.78990375	63.04150468	46
0X102E453603FA1440.avi	57.49090505	72.62040805	86.04016936	66.59829761	46
0X102E453603FA1440.avi	67.06787636	73.9989115	85.23435124	70.1669207	46
0X102E453603FA1440.avi	76.64484768	75.37741494	82.75159596	74.08927273	46
0X102E453603FA1440.avi	59.96666667	19.13333333	61.6	68.6	60
0X102E453603FA1440.avi	57.63652257	20.50400633	61.27407565	20.38389845	60
0X102E453603FA1440.avi	55.2131577	23.17149165	63.88889361	22.88502867	60
0X102E453603FA1440.avi	54.00046057	25.79900209	65.90299691	25.40599381	60
0X102E453603FA1440.avi	53.12944823	28.41523048	67.17571926	27.95143852	60
0X102E453603FA1440.avi	52.92190251	31.00955196	68.44844161	30.49688322	60
0X102E453603FA1440.avi	52.72086007	33.60365871	69.72116396	33.04232792	60
0X102E453603FA1440.avi	52.58444044	36.19563168	70.86333333	35.59208333	60
0X102E453603FA1440.avi	52.44802081	38.78760466	71.57067483	38.15619627	60
0X102E453603FA1440.avi	52.31160118	41.37957763	72.27801633	40.72030921	60
0X102E453603FA1440.avi	52.17518155	43.97155061	72.98535783	43.28442215	60
0X102E453603FA1440.avi	52.03876192	46.56352358	73.69269933	45.84853508	60
0X102E453603FA1440.avi	51.55249072	49.16704826	74.40004083	48.41264802	60
0X102E453603FA1440.avi	51.05172083	51.77105167	74.55849695	50.99488453	60
0X102E453603FA1440.avi	50.50147659	54.37668867	74.68984263	53.5780162	60
0X102E453603FA1440.avi	49.92223337	56.98328317	74.82118831	56.16114787	60
0X102E453603FA1440.avi	49.34299014	59.58987768	74.95253399	58.74427954	60
0X102E453603FA1440.avi	49.34794971	62.17718248	75.08387967	61.32741121	60
0X102E453603FA1440.avi	50.20104977	64.73648263	74.62099619	63.93016365	60
0X102E453603FA1440.avi	53.63968299	67.21041141	73.79926438	66.54476486	60
0X102E453603FA1440.avi	66.25767211	69.38124825	72.97753257	69.15936606	60
0X102E94908346DE1D.avi	60.55729167	36.49479167	63.83854167	86.80729167	116
0X102E94908346DE1D.avi	57.04548046	37.99174063	62.70073491	37.62291969	116
0X102E94908346DE1D.avi	53.87895179	40.73408897	65.39646511	39.9829468	116
0X102E94908346DE1D.avi	51.71171306	43.41126622	67.38419633	42.38914775	116
0X102E94908346DE1D.avi	50.71553128	46.0120702	68.30231963	44.86510574	116
0X102E94908346DE1D.avi	50.02733991	48.59278784	69.16367528	47.34476597	116
0X102E94908346DE1D.avi	49.95173517	51.13355418	70.02503094	49.8244262	116
0X102E94908346DE1D.avi	50.17420517	53.65488087	70.8863866	52.30408643	116
0X102E94908346DE1D.avi	50.59265507	56.16342625	71.74774226	54.78374666	116
0X102E94908346DE1D.avi	51.72884115	58.62516276	72.60909792	57.26340688	116
0X102E94908346DE1D.avi	52.78469844	61.0921381	73.47045358	59.74306711	116
0X102E94908346DE1D.avi	53.64310886	63.57199041	73.84660657	62.25437099	116
0X102E94908346DE1D.avi	54.10000774	66.07802825	74.20552484	64.76679888	116
0X102E94908346DE1D.avi	53.8960769	68.62716369	74.56444311	67.27922676	116
0X102E94908346DE1D.avi	53.16457108	71.21070619	74.92336138	69.79165465	116
0X102E94908346DE1D.avi	52.06670343	73.81814185	75.50454631	72.28958688	116
0X102E94908346DE1D.avi	50.96883578	76.42557751	76.10972628	74.78595422	116
0X102E94908346DE1D.avi	50.32638107	79.00331233	76.33824146	77.30688665	116
0X102E94908346DE1D.avi	49.716366	81.57893152	76.17910307	79.85310084	116
0X102E94908346DE1D.avi	49.73585297	84.11349623	75.94398889	82.40426997	116
0X102E94908346DE1D.avi	51.7055264	86.52087486	75.40841296	84.97503444	116
0X102E94908346DE1D.avi	61.10416667	38.31770833	61.65104167	83.34375	138
0X102E94908346DE1D.avi	58.11269691	39.48626142	62.41691671	39.43398345	138
0X102E94908346DE1D.avi	55.90738207	41.77748551	63.28380513	41.68789333	138
0X102E94908346DE1D.avi	54.16598053	44.06307503	64.14004482	43.94193255	138
0X102E94908346DE1D.avi	52.87587315	46.34318324	64.93584715	46.19670582	138
0X102E94908346DE1D.avi	52.06888463	48.61742361	65.73164949	48.4514791	138
0X102E94908346DE1D.avi	51.26189611	50.89166399	66.46285155	50.707037	138
0X102E94908346DE1D.avi	51.49394609	53.15328446	67.09755684	52.96376692	138
0X102E94908346DE1D.avi	51.72790443	55.41488175	67.73226213	55.22049684	138
0X102E94908346DE1D.avi	52.21396224	57.6734171	68.36696742	57.47722676	138
0X102E94908346DE1D.avi	52.82949754	59.93037986	69.00167271	59.73395668	138
0X102E94908346DE1D.avi	53.21314335	62.19015908	69.59407342	61.99120042	138
0X102E94908346DE1D.avi	53.56629173	64.45030872	70.04586373	64.25015198	138
0X102E94908346DE1D.avi	53.62486513	66.7140362	70.49765404	66.50910354	138
0X102E94908346DE1D.avi	53.00523839	68.98600092	70.94944435	68.7680551	138
0X102E94908346DE1D.avi	51.95937401	71.26314262	71.38186072	71.02724197	138
0X102E94908346DE1D.avi	50.54695885	73.54473635	71.73500911	73.28739161	138
0X102E94908346DE1D.avi	49.66460025	75.81989215	72.08815749	75.54754125	138
0X102E94908346DE1D.avi	49.21775209	78.08975835	72.13678816	77.81138949	138
0X102E94908346DE1D.avi	49.78214806	80.34734223	71.7570544	80.08044053	138
0X102E94908346DE1D.avi	51.72308217	82.58820702	70.89040105	82.35540558	138
0X102F3D4CD5E10801.avi	46.703125	18.99479167	59.828125	73.31770833	0
0X102F3D4CD5E10801.avi	45.96262001	20.64035831	51.58490062	19.28195494	0
0X102F3D4CD5E10801.avi	44.48161003	23.93149159	55.72869805	21.21407435	0
0X102F3D4CD5E10801.avi	43.43486319	27.11770224	58.99691487	23.35774344	0
0X102F3D4CD5E10801.avi	43.48052371	30.03997554	62.26513168	25.50141254	0
0X102F3D4CD5E10801.avi	43.52618423	32.96224883	65.53334849	27.64508163	0
0X102F3D4CD5E10801.avi	43.57184475	35.88452213	68.80156531	29.78875072	0
0X102F3D4CD5E10801.avi	43.69688786	38.78761574	70.87692853	32.22062605	0
0X102F3D4CD5E10801.avi	44.01428982	41.64423339	72.38558722	34.78942328	0
0X102F3D4CD5E10801.avi	44.33169178	44.50085103	73.89424591	37.35822051	0
0X102F3D4CD5E10801.avi	44.64909374	47.35746868	75.4029046	39.92701774	0
0X102F3D4CD5E10801.avi	44.9664957	50.21408633	76.71113864	42.54423971	0
0X102F3D4CD5E10801.avi	44.57867831	53.24109254	77.25253054	45.34673899	0
0X102F3D4CD5E10801.avi	43.88505784	56.34198407	77.79392245	48.14923826	0
0X102F3D4CD5E10801.avi	43.19143737	59.44287559	78.33531435	50.95173753	0
0X102F3D4CD5E10801.avi	42.4978169	62.54376711	78.87670626	53.7542368	0
0X102F3D4CD5E10801.avi	42.06908961	65.5806576	79.41809816	56.55673607	0
0X102F3D4CD5E10801.avi	42.52853359	68.40295637	79.0026491	59.5904184	0
0X102F3D4CD5E10801.avi	42.98797758	71.22525514	77.56361808	62.87140911	0
0X102F3D4CD5E10801.avi	44.9336658	73.68846134	76.12458706	66.15239983	0
0X102F3D4CD5E10801.avi	56.53155474	73.8195922	74.01062159	69.59646195	0
0X102F3D4CD5E10801.avi	52.71875	21.72916667	60.01041667	68.03125	22
0X102F3D4CD5E10801.avi	52.22406258	23.00710916	54.94751317	22.5782193	22
0X102F3D4CD5E10801.avi	51.23468775	25.56299414	58.16038617	24.47233297	22
0X102F3D4CD5E10801.avi	50.48554309	28.08104759	60.67678036	26.47612834	22
0X102F3D4CD5E10801.avi	50.32739199	30.5060312	63.19317454	28.47992371	22
0X102F3D4CD5E10801.avi	50.16924088	32.93101481	65.70956873	30.48371908	22
0X102F3D4CD5E10801.avi	50.01108978	35.35599841	67.5495746	32.5940323	22
0X102F3D4CD5E10801.avi	49.69809545	37.80536678	69.13858663	34.7438721	22
0X102F3D4CD5E10801.avi	49.35362884	40.25969141	70.72759866	36.89371191	22
0X102F3D4CD5E10801.avi	49.00916222	42.71401604	72.31661069	39.04355171	22
0X102F3D4CD5E10801.avi	48.66469561	45.16834067	73.07483796	41.32422376	22
0X102F3D4CD5E10801.avi	48.22991404	47.63688813	73.66153736	43.63190808	22
0X102F3D4CD5E10801.avi	47.73428819	50.11501736	74.24823677	45.93959239	22
0X102F3D4CD5E10801.avi	47.23866235	52.5931466	74.83493617	48.2472767	22
0X102F3D4CD5E10801.avi	46.7430365	55.07127583	75.34600539	50.56687128	22
0X102F3D4CD5E10801.avi	46.38630937	57.52753125	75.48322474	52.94533985	22
0X102F3D4CD5E10801.avi	46.17380927	59.96107375	75.62044408	55.32380843	22
0X102F3D4CD5E10801.avi	46.48434184	62.31224891	75.75766342	57.702277	22
0X102F3D4CD5E10801.avi	46.7948744	64.66342406	75.74473031	60.10439163	22
0X102F3D4CD5E10801.avi	47.10540697	67.01459921	75.06078889	62.61217687	22
0X102F3D4CD5E10801.avi	47.41593954	69.36577437	74.37684746	65.1199621	22
0X10365E52F01510B4.avi	55.3	82.83333333	56.46666667	31.03333333	28
0X10365E52F01510B4.avi	53.04753249	32.25445268	59.2532462	32.39422101	28
0X10365E52F01510B4.avi	46.61221398	34.70576683	64.82640525	35.11599636	28
0X10365E52F01510B4.avi	45.79813442	37.28368546	67.40556634	37.77033933	28
0X10365E52F01510B4.avi	44.98405485	39.86160409	68.69977893	40.39574202	28
0X10365E52F01510B4.avi	44.16997528	42.43952272	69.99399152	43.0211447	28
0X10365E52F01510B4.avi	43.35589572	45.01744134	71.28820411	45.64654739	28
0X10365E52F01510B4.avi	42.54181615	47.59535997	72.5824167	48.27195008	28
0X10365E52F01510B4.avi	42.69952338	50.19516569	73.8766293	50.89735276	28
0X10365E52F01510B4.avi	42.95606171	52.79719734	74.8019262	53.51444654	28
0X10365E52F01510B4.avi	43.21260004	55.39922898	75.14913604	56.11852033	28
0X10365E52F01510B4.avi	43.46913837	58.00126062	75.49634588	58.72259413	28
0X10365E52F01510B4.avi	43.7256767	60.60329227	75.84355572	61.32666792	28
0X10365E52F01510B4.avi	43.98221503	63.20532391	76.19076556	63.93074172	28
0X10365E52F01510B4.avi	43.70135656	65.79525202	76.52327537	66.53448443	28
0X10365E52F01510B4.avi	42.96431266	68.37490569	75.7709766	69.11379452	28
0X10365E52F01510B4.avi	42.22726876	70.95455936	75.01867782	71.69310461	28
0X10365E52F01510B4.avi	41.49022485	73.53421302	74.26637905	74.27241469	28
0X10365E52F01510B4.avi	40.75318095	76.11386669	73.51408027	76.85172478	28
0X10365E52F01510B4.avi	40.01613704	78.69352035	72.7617815	79.43103487	28
0X10365E52F01510B4.avi	39.27909314	81.27317402	72.00948272	82.01034496	28
0X10365E52F01510B4.avi	50.63333333	80.26666667	51.8	30.33333333	36
0X10365E52F01510B4.avi	51.30849109	31.5738082	52.40775614	31.59949197	36
0X10365E52F01510B4.avi	50.32547327	34.05475794	53.62326843	34.13180923	36
0X10365E52F01510B4.avi	49.34245545	36.53570768	54.83878072	36.6641265	36
0X10365E52F01510B4.avi	48.35943763	39.01665742	56.05429301	39.19644376	36
0X10365E52F01510B4.avi	47.3764198	41.49760716	57.26980529	41.72876103	36
0X10365E52F01510B4.avi	46.53067809	43.98176429	58.00711733	44.24990539	36
0X10365E52F01510B4.avi	45.81403489	46.46893773	58.68706445	46.76970945	36
0X10365E52F01510B4.avi	45.09739169	48.95611118	59.36701158	49.28951351	36
0X10365E52F01510B4.avi	44.3807485	51.44328462	60.04695871	51.80931757	36
0X10365E52F01510B4.avi	43.6641053	53.93045807	60.72690584	54.32912163	36
0X10365E52F01510B4.avi	42.94746211	56.41763151	61.39806318	56.84872032	36
0X10365E52F01510B4.avi	42.2092833	58.90430179	61.92928824	59.36504957	36
0X10365E52F01510B4.avi	41.47067137	61.39096195	62.46051331	61.88137882	36
0X10365E52F01510B4.avi	40.73205944	63.87762211	62.99173837	64.39770806	36
0X10365E52F01510B4.avi	39.99344751	66.36428226	63.52296343	66.91403731	36
0X10365E52F01510B4.avi	39.25483558	68.85094242	64.05418849	69.43036655	36
0X10365E52F01510B4.avi	38.51622366	71.33760258	64.58541356	71.9466958	36
0X10365E52F01510B4.avi	37.77761173	73.82426274	65.11663862	74.46302505	36
0X10365E52F01510B4.avi	37.0389998	76.31092289	65.64786368	76.97935429	36
0X10365E52F01510B4.avi	36.30038787	78.79758305	65.66279841	79.48362068	36
0X1039108E17193B1C.avi	42	19.6	70.23333333	85.4	60
0X1039108E17193B1C.avi	39.61293625	22.63808114	46.69342287	19.6	60
0X1039108E17193B1C.avi	39.10642807	26.88310179	50.74796016	21.88797631	60
0X1039108E17193B1C.avi	39.39817217	30.78560993	54.68250827	24.22743735	60
0X1039108E17193B1C.avi	40.16354167	34.48489583	57.7771474	26.92728486	60
0X1039108E17193B1C.avi	40.79712453	38.24072848	60.64004859	29.72656603	60
0X1039108E17193B1C.avi	41.38309616	42.01699006	63.50294978	32.5258472	60
0X1039108E17193B1C.avi	41.96906778	45.79325165	66.30039699	35.35321323	60
0X1039108E17193B1C.avi	42.60381305	49.54858554	68.59975429	38.39429869	60
0X1039108E17193B1C.avi	43.51318722	53.1860822	70.89911159	41.43538415	60
0X1039108E17193B1C.avi	44.72791382	56.69255885	73.19846889	44.47646961	60
0X1039108E17193B1C.avi	46.49814621	59.96068017	74.72546327	47.84895902	60
0X1039108E17193B1C.avi	47.92861652	63.37458594	76.22884955	51.23157815	60
0X1039108E17193B1C.avi	49.16895124	66.8700747	77.73223583	54.61419728	60
0X1039108E17193B1C.avi	49.94426946	70.56509183	78.93002713	58.12794048	60
0X1039108E17193B1C.avi	50.42654932	74.38584527	80.08062892	61.66193168	60
0X1039108E17193B1C.avi	50.96870127	78.18090891	81.22598693	65.19817286	60
0X1039108E17193B1C.avi	52.14205508	81.70513771	82.18339772	68.81505807	60
0X1039108E17193B1C.avi	53.51712571	85.14281427	83.14080851	72.43194327	60
0X1039108E17193B1C.avi	57.1192535	87.62490955	82.96656543	76.53439627	60
0X1039108E17193B1C.avi	72.58013008	85.01867645	82.56663292	80.73368765	60
0X1039108E17193B1C.avi	49.93333333	19.83333333	67.9	79.8	79
0X1039108E17193B1C.avi	49.27562267	21.61571811	51.74255655	20.87659784	79
0X1039108E17193B1C.avi	48.49052514	25.1614153	54.90339063	23.24005093	79
0X1039108E17193B1C.avi	48.14925291	28.57413759	57.66997297	25.72162613	79
0X1039108E17193B1C.avi	48.33650105	31.82850941	59.50952252	28.48095045	79
0X1039108E17193B1C.avi	48.68831449	35.03357569	61.34907207	31.24027477	79
0X1039108E17193B1C.avi	49.03497504	38.24018582	63.13166494	34.01666394	79
0X1039108E17193B1C.avi	49.3816356	41.44679595	64.89390648	36.79915059	79
0X1039108E17193B1C.avi	49.98722132	44.57582928	66.59542484	39.59983056	79
0X1039108E17193B1C.avi	50.67695919	47.67964971	68.08291918	42.46463446	79
0X1039108E17193B1C.avi	51.66296185	50.69470598	69.57041351	45.32943836	79
0X1039108E17193B1C.avi	52.56675872	53.734392	71.05790784	48.19424227	79
0X1039108E17193B1C.avi	52.84731657	56.96080723	72.54540218	51.05904617	79
0X1039108E17193B1C.avi	52.50276223	60.37451287	73.61519887	54.04899684	79
0X1039108E17193B1C.avi	51.82112724	63.88921155	74.67893777	57.04076248	79
0X1039108E17193B1C.avi	51.98420788	67.15082423	75.74267667	60.03252813	79
0X1039108E17193B1C.avi	52.14728851	70.4124369	76.5376051	63.10483232	79
0X1039108E17193B1C.avi	52.79206994	73.52972677	77.03670072	66.26577125	79
0X1039108E17193B1C.avi	54.75267038	76.25278293	77.53579634	69.42671017	79
0X1039108E17193B1C.avi	56.85623892	78.93300429	77.4115315	72.77441469	79
0X1039108E17193B1C.avi	63.41100622	80.27959801	76.98162161	76.21369378	79
0X1039B49145DF4F25.avi	46.15625	18.8125	60.55729167	58.1875	40
0X1039B49145DF4F25.avi	44.63003146	20.5930883	48.25672836	19.26665748	40
0X1039B49145DF4F25.avi	42.69982386	23.74381985	52.45768509	20.17497245	40
0X1039B49145DF4F25.avi	42.6923616	26.19132509	55.68638603	21.43888097	40
0X1039B49145DF4F25.avi	43.11316283	28.48219693	58.7526693	22.76219225	40
0X1039B49145DF4F25.avi	45.21034955	30.1599463	61.26838509	24.28686849	40
0X1039B49145DF4F25.avi	45.609375	32.45878243	63.78410088	25.81154473	40
0X1039B49145DF4F25.avi	45.609375	34.90355842	65.82578891	27.50959223	40
0X1039B49145DF4F25.avi	45.87616313	37.25075913	67.65302633	29.28607305	40
0X1039B49145DF4F25.avi	46.2457024	39.56037956	69.48026375	31.06255388	40
0X1039B49145DF4F25.avi	46.95578222	41.74545043	71.19157076	32.88143518	40
0X1039B49145DF4F25.avi	47.7801213	43.88873204	71.82399186	35.09490901	40
0X1039B49145DF4F25.avi	47.7324992	46.35092538	72.45641296	37.30838284	40
0X1039B49145DF4F25.avi	46.93429118	49.08763856	73.08883405	39.52185668	40
0X1039B49145DF4F25.avi	46.49537919	51.69294255	73.72125515	41.73533051	40
0X1039B49145DF4F25.avi	46.23624869	54.23249312	74.11264625	44.03695883	40
0X1039B49145DF4F25.avi	46.67159215	56.51804628	74.24822305	46.43214887	40
0X1039B49145DF4F25.avi	47.47338707	58.6695732	74.38379984	48.8273389	40
0X1039B49145DF4F25.avi	54.38892404	58.58505558	74.51937664	51.22252894	40
0X1039B49145DF4F25.avi	62.10627109	58.20728335	74.38289968	53.71722012	40
0X1039B49145DF4F25.avi	69.82361814	57.82951112	73.91582767	56.33282337	40
0X1039B49145DF4F25.avi	46.33854167	16.80729167	56.72916667	55.63541667	57
0X1039B49145DF4F25.avi	45.71849064	18.04739372	47.40552728	17.59593321	57
0X1039B49145DF4F25.avi	44.73811779	20.45809282	49.53949851	19.17321629	57
0X1039B49145DF4F25.avi	44.29959584	22.72378957	51.58265495	20.77480192	57
0X1039B49145DF4F25.avi	43.86107388	24.98948632	53.54695993	22.39748864	57
0X1039B49145DF4F25.avi	44.39403646	26.99520833	55.49990041	24.02321657	57
0X1039B49145DF4F25.avi	45.05444291	28.96682565	57.4358513	25.65349101	57
0X1039B49145DF4F25.avi	45.57304062	30.97639178	58.95265414	27.39593183	57
0X1039B49145DF4F25.avi	46.09163833	32.98595792	60.20343357	29.20956201	57
0X1039B49145DF4F25.avi	46.73498728	34.96213992	61.45421301	31.02319219	57
0X1039B49145DF4F25.avi	47.49170441	36.90798396	62.2801235	32.95051969	57
0X1039B49145DF4F25.avi	48.24842154	38.853828	62.92124106	34.92729883	57
0X1039B49145DF4F25.avi	48.96680547	40.80993021	63.56235862	36.90407796	57
0X1039B49145DF4F25.avi	49.47021323	42.82356126	64.05964868	38.91934614	57
0X1039B49145DF4F25.avi	49.33661606	45.00765842	64.19589928	41.03123052	57
0X1039B49145DF4F25.avi	48.93373029	47.26381873	64.33214989	43.14311489	57
0X1039B49145DF4F25.avi	47.54989851	49.78248571	64.74878195	45.17996761	57
0X1039B49145DF4F25.avi	47.1258043	52.04432152	65.34538906	47.16865799	57
0X1039B49145DF4F25.avi	46.95690247	54.2378664	65.73818909	49.21188829	57
0X1039B49145DF4F25.avi	46.98816351	56.37784658	66.07208012	51.27088297	57
0X1039B49145DF4F25.avi	58.14265681	55.54118713	66.40597115	53.32987766	57
0X103A55B2546EF36E.avi	43.96875	14.4375	66.20833333	65.47916667	166
0X103A55B2546EF36E.avi	43.5343369	16.17515239	46.01066316	15.09618166	166
0X103A55B2546EF36E.avi	42.80318744	19.59046945	49.99275946	16.45787021	166
0X103A55B2546EF36E.avi	42.50535533	22.81698394	53.2014023	18.15656348	166
0X103A55B2546EF36E.avi	42.20752322	26.04349844	56.41004514	19.85525674	166
0X103A55B2546EF36E.avi	41.90969111	29.27001293	59.4621164	21.62217049	166
0X103A55B2546EF36E.avi	41.84787438	32.39369216	61.9551367	23.63267072	166
0X103A55B2546EF36E.avi	41.96501685	35.43939631	64.44815699	25.64317096	166
0X103A55B2546EF36E.avi	42.08215931	38.48510045	66.94117728	27.65367119	166
0X103A55B2546EF36E.avi	42.19930178	41.5308046	69.43419757	29.66417143	166
0X103A55B2546EF36E.avi	42.31644425	44.57650874	71.31508975	31.94138463	166
0X103A55B2546EF36E.avi	42.65861933	47.52416296	72.91488411	34.34107616	166
0X103A55B2546EF36E.avi	43.02571863	50.46095735	74.51467847	36.7407677	166
0X103A55B2546EF36E.avi	43.39281792	53.39775173	76.11447282	39.14045924	166
0X103A55B2546EF36E.avi	43.75991722	56.33454611	77.66945315	41.55967689	166
0X103A55B2546EF36E.avi	44.12701652	59.2713405	78.91755233	44.11260704	166
0X103A55B2546EF36E.avi	44.85451572	62.05110349	80.16565151	46.66553718	166
0X103A55B2546EF36E.avi	46.04448169	64.62936311	81.4137507	49.21846733	166
0X103A55B2546EF36E.avi	47.65042127	67.02637709	81.98475958	52.06641539	166
0X103A55B2546EF36E.avi	49.53403142	69.30240603	82.49222459	54.94205043	166
0X103A55B2546EF36E.avi	61.81427557	67.04847301	81.95524643	58.27276428	166
0X103A55B2546EF36E.avi	43.60416667	16.078125	62.5625	60.55729167	186
0X103A55B2546EF36E.avi	43.53174877	17.45406507	44.90491999	16.86877898	186
0X103A55B2546EF36E.avi	43.4907654	20.16168025	47.50642663	18.45008694	186
0X103A55B2546EF36E.avi	43.77615489	22.73018569	50.10793328	20.0313949	186
0X103A55B2546EF36E.avi	44.06154438	25.29869112	52.70943992	21.61270286	186
0X103A55B2546EF36E.avi	44.34693388	27.86719656	54.75674487	23.43022794	186
0X103A55B2546EF36E.avi	44.63232337	30.43570199	56.7599875	25.26653368	186
0X103A55B2546EF36E.avi	44.91771286	33.00420743	58.76323012	27.10283942	186
0X103A55B2546EF36E.avi	45.15437086	35.59348366	60.76647274	28.93914516	186
0X103A55B2546EF36E.avi	45.34084695	38.20414891	62.41822852	30.92526496	186
0X103A55B2546EF36E.avi	45.52732304	40.81481416	63.79205307	33.02984726	186
0X103A55B2546EF36E.avi	45.71379912	43.4254794	65.16587762	35.13442955	186
0X103A55B2546EF36E.avi	45.90027521	46.03614465	66.53970218	37.23901185	186
0X103A55B2546EF36E.avi	46.0867513	48.6468099	67.91352673	39.34359414	186
0X103A55B2546EF36E.avi	46.2574445	51.26420228	69.28735128	41.44817643	186
0X103A55B2546EF36E.avi	46.41876075	53.88559139	70.58706481	43.58434704	186
0X103A55B2546EF36E.avi	46.580077	56.5069805	71.73075915	45.78701762	186
0X103A55B2546EF36E.avi	46.74139326	59.12836961	72.87445349	47.9896882	186
0X103A55B2546EF36E.avi	46.98991852	61.71258767	74.01814783	50.19235878	186
0X103A55B2546EF36E.avi	47.96476382	63.98722669	75.15844078	52.39647914	186
0X103A55B2546EF36E.avi	61.41191531	60.94580078	76.11878581	54.6772986	186
0X103BE163257D663A.avi	49.80208333	34.125	57.82291667	84.25520833	47
0X103BE163257D663A.avi	48.0337572	35.74157801	53.04727711	34.93941483	47
0X103BE163257D663A.avi	47.09608353	38.55889747	57.08693559	36.96036114	47
0X103BE163257D663A.avi	47.40408487	41.17690892	59.69663391	39.21010107	47
0X103BE163257D663A.avi	48.36833724	43.68992021	62.1570638	41.48372396	47
0X103BE163257D663A.avi	49.39874793	46.19234616	63.94319661	43.86523438	47
0X103BE163257D663A.avi	50.26114283	48.72165465	65.72932943	46.24674479	47
0X103BE163257D663A.avi	50.88513216	51.28910802	67.19472776	48.67957272	47
0X103BE163257D663A.avi	51.46793442	53.86315133	68.22733026	51.18164799	47
0X103BE163257D663A.avi	52.05073668	56.43719463	69.25993275	53.68372326	47
0X103BE163257D663A.avi	52.63353894	59.01123794	70.29253524	56.18579853	47
0X103BE163257D663A.avi	52.62433585	61.6800021	71.32513773	58.6878738	47
0X103BE163257D663A.avi	52.11287053	64.42912822	71.71418758	61.29291749	47
0X103BE163257D663A.avi	51.6014052	67.17825433	71.97671629	63.91820456	47
0X103BE163257D663A.avi	50.60786665	70.00451217	72.239245	66.54349163	47
0X103BE163257D663A.avi	49.38580322	72.86733398	72.5017737	69.16877871	47
0X103BE163257D663A.avi	47.82293701	75.78468424	72.36643605	71.8577244	47
0X103BE163257D663A.avi	46.74594186	78.62429513	72.03468335	74.5780965	47
0X103BE163257D663A.avi	46.89697763	81.26742108	71.70293066	77.29846859	47
0X103BE163257D663A.avi	47.0480134	83.91054702	70.56670899	80.14755573	47
0X103BE163257D663A.avi	60.84106267	84.37095081	69.36251411	83.00751858	47
0X103BE163257D663A.avi	48.52604167	36.49479167	62.015625	82.25	69
0X103BE163257D663A.avi	48.00394665	37.93717684	52.14568099	36.71610775	69
0X103BE163257D663A.avi	48.01163678	40.48859073	54.41026088	38.60214379	69
0X103BE163257D663A.avi	48.58402013	42.87352137	56.3373874	40.58766808	69
0X103BE163257D663A.avi	49.47527849	45.16444105	58.26451391	42.57319236	69
0X103BE163257D663A.avi	50.73439444	47.34690869	59.64176092	44.72083252	69
0X103BE163257D663A.avi	51.87737178	49.56361641	60.84171217	46.92074314	69
0X103BE163257D663A.avi	52.73966858	51.86307455	62.04166342	49.12065376	69
0X103BE163257D663A.avi	53.60196539	54.1625327	63.19088371	51.33552092	69
0X103BE163257D663A.avi	54.33776176	56.49928579	63.93049899	53.67114812	69
0X103BE163257D663A.avi	54.1600754	59.10535252	64.67011427	56.00677532	69
0X103BE163257D663A.avi	53.98238903	61.71141925	65.40972955	58.34240253	69
0X103BE163257D663A.avi	53.75621263	64.33178185	66.14934483	60.67802973	69
0X103BE163257D663A.avi	52.47353175	67.26362386	66.66784708	63.07884563	69
0X103BE163257D663A.avi	51.21219051	70.18917449	66.89000636	65.56702958	69
0X103BE163257D663A.avi	50.32297808	73.00501385	67.11216564	68.05521353	69
0X103BE163257D663A.avi	49.43376566	75.8208532	67.33432492	70.54339748	69
0X103BE163257D663A.avi	49.33476746	78.40372103	67.34263813	73.09462769	69
0X103BE163257D663A.avi	49.77545083	80.82747955	66.90596487	75.77704912	69
0X103BE163257D663A.avi	55.55907008	81.67602989	66.46929162	78.45947055	69
0X103BE163257D663A.avi	61.68635669	82.42325996	65.55803525	81.28180892	69
0X1040C376CF369A01.avi	50.53125	14.61979167	65.84375	63.65625	52
0X1040C376CF369A01.avi	50.42292052	16.02807491	56.96031875	13.98665687	52
0X1040C376CF369A01.avi	50.20626156	18.84464139	60.17858314	15.73060789	52
0X1040C376CF369A01.avi	50.41456726	21.52850516	62.82856937	17.65201379	52
0X1040C376CF369A01.avi	50.71790313	24.18269407	64.4536265	19.8934719	52
0X1040C376CF369A01.avi	51.10976453	26.80923932	66.07868363	22.13493001	52
0X1040C376CF369A01.avi	51.62722921	29.39656274	67.70374077	24.37638813	52
0X1040C376CF369A01.avi	52.1446939	31.98388615	68.93537598	26.74069918	52
0X1040C376CF369A01.avi	52.73358084	34.5489067	70.06770902	29.13601909	52
0X1040C376CF369A01.avi	53.3710438	37.09875853	71.20004207	31.531339	52
0X1040C376CF369A01.avi	53.62293605	39.76901163	72.33237512	33.9266589	52
0X1040C376CF369A01.avi	53.8125	42.45872783	73.08792707	36.43963536	52
0X1040C376CF369A01.avi	53.8125	45.20763873	73.60539175	39.02695877	52
0X1040C376CF369A01.avi	53.8125	47.95654962	74.12285644	41.61428219	52
0X1040C376CF369A01.avi	53.43210167	50.82424662	74.37830104	44.283426	52
0X1040C376CF369A01.avi	53.44610515	53.56878468	74.56599637	46.97372571	52
0X1040C376CF369A01.avi	53.74944103	56.22297359	74.7536917	49.66402543	52
0X1040C376CF369A01.avi	54.11211372	58.85863354	74.96753768	52.34615914	52
0X1040C376CF369A01.avi	54.72585589	61.4158926	75.18491848	55.02718904	52
0X1040C376CF369A01.avi	55.94542869	63.78397036	75.10877455	57.79987723	52
0X1040C376CF369A01.avi	63.44785971	64.19011469	74.5223693	60.73190352	52
0X1040C376CF369A01.avi	49.07291667	15.53125	60.73958333	58.91666667	64
0X1040C376CF369A01.avi	48.56719529	16.84612557	50.85873134	16.2299142	64
0X1040C376CF369A01.avi	48.24824696	19.28965974	52.65257987	18.10530131	64
0X1040C376CF369A01.avi	48.39317166	21.60845493	54.44642841	19.98068841	64
0X1040C376CF369A01.avi	48.5838266	23.91495292	55.63090294	22.0199408	64
0X1040C376CF369A01.avi	49.27853219	26.08590788	56.70384451	24.08918524	64
0X1040C376CF369A01.avi	49.97323777	28.25686284	57.77678607	26.15842968	64
0X1040C376CF369A01.avi	50.13970668	30.56986463	58.84972763	28.22767413	64
0X1040C376CF369A01.avi	50.29756914	32.88518077	59.90032359	30.30292747	64
0X1040C376CF369A01.avi	50.45543161	35.2004969	60.7196744	32.44036438	64
0X1040C376CF369A01.avi	50.85637745	37.45044608	61.53902522	34.5778013	64
0X1040C376CF369A01.avi	51.48196099	39.63998847	62.35837604	36.71523821	64
0X1040C376CF369A01.avi	51.46306867	42.00283531	63.17772685	38.85267512	64
0X1040C376CF369A01.avi	51.25255313	44.41721107	63.99707767	40.99011204	64
0X1040C376CF369A01.avi	51.02579595	46.83595434	64.4065428	43.23777031	64
0X1040C376CF369A01.avi	50.79903877	49.2546976	64.80376916	45.48871968	64
0X1040C376CF369A01.avi	50.88104124	51.59041306	65.20935943	47.73741993	64
0X1040C376CF369A01.avi	51.14991927	53.87587627	65.64503368	49.97803038	64
0X1040C376CF369A01.avi	51.41879729	56.16133948	66.08070794	52.21864082	64
0X1040C376CF369A01.avi	52.15425474	58.32133595	66.27187481	54.52500115	64
0X1040C376CF369A01.avi	53.12131076	60.41905382	65.86047566	56.99339603	64
0X1040D64234D3E916.avi	43.16666667	20.3	66.5	66.73333333	90
0X1040D64234D3E916.avi	42.21172493	22.38350925	46.52949901	20.21377353	90
0X1040D64234D3E916.avi	40.51288379	26.44447632	52.89735901	20.22112194	90
0X1040D64234D3E916.avi	39.95485246	29.93217213	57.18854567	21.27202479	90
0X1040D64234D3E916.avi	40.15285091	33.03995348	61.47973232	22.32292764	90
0X1040D64234D3E916.avi	41.15826327	35.7419992	64.95610575	23.78328438	90
0X1040D64234D3E916.avi	42.16367563	38.44404491	67.55890398	25.68262363	90
0X1040D64234D3E916.avi	43.16908799	41.14609063	70.16170221	27.58196288	90
0X1040D64234D3E916.avi	44.93112889	43.46792099	72.65752033	29.53506098	90
0X1040D64234D3E916.avi	46.91875346	45.67639273	74.6145187	31.75892276	90
0X1040D64234D3E916.avi	48.61275191	48.03241529	76.57151707	33.98278455	90
0X1040D64234D3E916.avi	50.15363098	50.46538225	78.08362067	36.43021156	90
0X1040D64234D3E916.avi	51.69451006	52.89834922	79.22067333	39.06610636	90
0X1040D64234D3E916.avi	52.33961025	55.78145633	80.357726	41.70200117	90
0X1040D64234D3E916.avi	52.73221738	58.79144436	81.49477866	44.33789598	90
0X1040D64234D3E916.avi	52.48407713	62.12341601	82.60664961	46.98644492	90
0X1040D64234D3E916.avi	52.23411042	65.45630548	82.84418155	50.07436019	90
0X1040D64234D3E916.avi	53.58591319	67.98428567	83.0817135	53.16227546	90
0X1040D64234D3E916.avi	61.47565228	67.22687071	83.23407755	56.29298867	90
0X1040D64234D3E916.avi	69.36539137	66.46945576	82.42044653	59.90912653	90
0X1040D64234D3E916.avi	77.25513046	65.71204081	81.60681551	63.5252644	90
0X1040D64234D3E916.avi	47.13333333	22.86666667	59.03333333	62.76666667	108
0X1040D64234D3E916.avi	45.7914953	24.44529965	49.22664986	23.42077987	108
0X1040D64234D3E916.avi	43.16390322	27.58583881	53.41328292	24.52900626	108
0X1040D64234D3E916.avi	43.03787914	29.98029628	56.12536663	26.07701054	108
0X1040D64234D3E916.avi	42.91185507	32.37475375	57.87505162	27.91204601	108
0X1040D64234D3E916.avi	42.78583099	34.76921123	59.62473661	29.74708148	108
0X1040D64234D3E916.avi	43.24979167	36.98770833	61.37442159	31.58211695	108
0X1040D64234D3E916.avi	44.97364491	38.83044801	63.12410658	33.41715242	108
0X1040D64234D3E916.avi	46.69749816	40.67318768	64.77042016	35.28301796	108
0X1040D64234D3E916.avi	48.4213514	42.51592736	65.76792715	37.34238723	108
0X1040D64234D3E916.avi	49.84499862	44.44820216	66.76543413	39.40175649	108
0X1040D64234D3E916.avi	50.8061663	46.51840947	67.76294112	41.46112575	108
0X1040D64234D3E916.avi	51.76733398	48.58861677	68.7604481	43.52049501	108
0X1040D64234D3E916.avi	52.32798474	50.77827648	69.75795509	45.57986427	108
0X1040D64234D3E916.avi	51.60442101	53.35094754	70.75546208	47.63923353	108
0X1040D64234D3E916.avi	50.88085727	55.92361859	71.75296906	49.69860279	108
0X1040D64234D3E916.avi	49.66578411	58.64288018	72.01271472	51.97800613	108
0X1040D64234D3E916.avi	47.47691785	61.65257128	72.17755112	54.28571575	108
0X1040D64234D3E916.avi	51.64387255	62.76666667	72.34238753	56.59342536	108
0X1040D64234D3E916.avi	59.54632353	62.76666667	72.50722393	58.90113497	108
0X1040D64234D3E916.avi	67.44877451	62.76666667	71.91197282	61.43553735	108
0X1043D3D352972862.avi	44.88020833	23.55208333	58.1875	72.58854167	91
0X1043D3D352972862.avi	43.22411063	25.40713562	47.25135953	24.31423908	91
0X1043D3D352972862.avi	41.66710045	28.64092598	51.10716744	26.07912342	91
0X1043D3D352972862.avi	40.89554052	31.66156442	53.75717287	28.17123296	91
0X1043D3D352972862.avi	40.94831288	34.4584993	56.40717829	30.26334251	91
0X1043D3D352972862.avi	41.00108524	37.25543418	59.05718372	32.35545206	91
0X1043D3D352972862.avi	41.05948404	40.05084218	61.10728815	34.61036002	91
0X1043D3D352972862.avi	41.27960567	42.80236257	62.56396386	37.02630997	91
0X1043D3D352972862.avi	41.4997273	45.55388296	64.02063957	39.44225993	91
0X1043D3D352972862.avi	41.71984893	48.30540335	65.47731527	41.85820988	91
0X1043D3D352972862.avi	41.70944062	51.11948391	66.93399098	44.27415984	91
0X1043D3D352972862.avi	41.60985178	53.95776588	68.10459713	46.76774206	91
0X1043D3D352972862.avi	41.51026294	56.79604786	68.79202019	49.3924483	91
0X1043D3D352972862.avi	41.42461923	59.63054546	69.47944326	52.01715455	91
0X1043D3D352972862.avi	41.55678069	62.40593608	70.16686632	54.6418608	91
0X1043D3D352972862.avi	41.68894214	65.18132671	70.85428939	57.26656705	91
0X1043D3D352972862.avi	42.1223025	67.87497934	71.54171245	59.8912733	91
0X1043D3D352972862.avi	43.25329172	70.37931262	71.88365834	62.60973358	91
0X1043D3D352972862.avi	44.82376663	72.76438026	71.92880357	65.40873827	91
0X1043D3D352972862.avi	55.71092665	72.62112816	71.97394881	68.20774296	91
0X1043D3D352972862.avi	66.59808666	72.47787605	72.01909405	71.00674765	91
0X1043D3D352972862.avi	43.60416667	23.00520833	54.72395833	68.03125	113
0X1043D3D352972862.avi	43.47736651	24.27320995	44.6334445	23.98770081	113
0X1043D3D352972862.avi	43.22376618	26.80921317	46.69200015	25.95268575	113
0X1043D3D352972862.avi	42.97016586	29.3452164	48.75055581	27.9176707	113
0X1043D3D352972862.avi	42.71656554	31.88121962	50.80911147	29.88265565	113
0X1043D3D352972862.avi	42.58727902	34.38652187	52.61306262	31.91051863	113
0X1043D3D352972862.avi	42.47090162	36.88863603	54.24985003	33.97966497	113
0X1043D3D352972862.avi	42.35452422	39.3907502	55.88663743	36.04881131	113
0X1043D3D352972862.avi	42.328125	41.87064303	57.52342483	38.11795765	113
0X1043D3D352972862.avi	42.328125	44.34401622	59.16021223	40.18710398	113
0X1043D3D352972862.avi	42.328125	46.8173894	60.79699963	42.25625032	113
0X1043D3D352972862.avi	42.328125	49.29076259	61.96511923	44.44114053	113
0X1043D3D352972862.avi	42.328125	51.76413578	62.93330176	46.67540791	113
0X1043D3D352972862.avi	42.328125	54.23750896	63.90148429	48.90967529	113
0X1043D3D352972862.avi	42.22825825	56.7355456	64.86966682	51.14394267	113
0X1043D3D352972862.avi	42.05673092	59.25127978	65.83784935	53.37821005	113
0X1043D3D352972862.avi	41.88520359	61.76701397	66.27191783	55.74438414	113
0X1043D3D352972862.avi	41.94602074	64.22536754	66.57711782	58.14238405	113
0X1043D3D352972862.avi	42.36427029	66.59544832	66.88231781	60.54038396	113
0X1043D3D352972862.avi	42.78251984	68.96552911	67.1875178	62.93838387	113
0X1043D3D352972862.avi	57.4188882	67.82425262	66.99834571	65.45847567	113
0X1045F1B5A0A5EA54.avi	53.63020833	22.45833333	70.03645833	70.58333333	57
0X1045F1B5A0A5EA54.avi	50.83644759	24.74562393	55.64785088	23.10537281	57
0X1045F1B5A0A5EA54.avi	50.20274914	27.75569158	58.95222848	24.77291453	57
0X1045F1B5A0A5EA54.avi	50.16666667	30.56202652	61.59907785	26.66461361	57
0X1045F1B5A0A5EA54.avi	50.16666667	33.35606061	63.54250595	28.7961154	57
0X1045F1B5A0A5EA54.avi	50.64045699	35.98857527	65.48593405	30.92761718	57
0X1045F1B5A0A5EA54.avi	51.29414806	38.55976013	67.25953028	33.11701619	57
0X1045F1B5A0A5EA54.avi	51.94783912	41.130945	68.81757946	35.37989715	57
0X1045F1B5A0A5EA54.avi	52.60153019	43.70212986	70.37562865	37.64277811	57
0X1045F1B5A0A5EA54.avi	53.29517998	46.25969243	71.93367783	39.90565907	57
0X1045F1B5A0A5EA54.avi	54.02262081	48.80573533	73.49172702	42.16854003	57
0X1045F1B5A0A5EA54.avi	54.75006164	51.35177823	74.79714912	44.51754386	57
0X1045F1B5A0A5EA54.avi	55.46314882	53.90271442	75.87554825	46.94394189	57
0X1045F1B5A0A5EA54.avi	55.76226683	56.59477646	76.95394737	49.37033991	57
0X1045F1B5A0A5EA54.avi	56.06138483	59.2868385	78.03234649	51.79673794	57
0X1045F1B5A0A5EA54.avi	55.99004812	62.10519193	79.11074561	54.22313596	57
0X1045F1B5A0A5EA54.avi	55.66737752	65.00922736	80.12740848	56.67058044	57
0X1045F1B5A0A5EA54.avi	55.74326517	67.77739066	80.680114	59.2761922	57
0X1045F1B5A0A5EA54.avi	56.2891523	70.38532687	81.23281952	61.88180395	57
0X1045F1B5A0A5EA54.avi	57.53598293	72.75430506	81.78552505	64.4874157	57
0X1045F1B5A0A5EA54.avi	73.79655323	70.00496291	82.33823057	67.09302746	57
0X1045F1B5A0A5EA54.avi	51.26041667	23.36979167	66.75520833	66.57291667	73
0X1045F1B5A0A5EA54.avi	49.8530531	24.68968219	52.84053773	23.61822146	73
0X1045F1B5A0A5EA54.avi	49.61979167	27.26354551	55.88287369	25.01729247	73
0X1045F1B5A0A5EA54.avi	49.91868699	29.64655093	57.85388929	26.80059229	73
0X1045F1B5A0A5EA54.avi	50.37132736	31.97441571	59.64102602	28.64984024	73
0X1045F1B5A0A5EA54.avi	50.82396773	34.30228049	61.11279256	30.61219564	73
0X1045F1B5A0A5EA54.avi	51.45959866	36.56451575	62.58455911	32.57455104	73
0X1045F1B5A0A5EA54.avi	52.12976635	38.81436441	64.05632566	34.53690643	73
0X1045F1B5A0A5EA54.avi	52.79993404	41.06421307	65.5280922	36.49926183	73
0X1045F1B5A0A5EA54.avi	53.48043388	43.3103561	66.99985875	38.46161722	73
0X1045F1B5A0A5EA54.avi	54.4627163	45.44826488	67.97644276	40.60156973	73
0X1045F1B5A0A5EA54.avi	55.44499871	47.58617366	68.82506527	42.78741561	73
0X1045F1B5A0A5EA54.avi	56.42728112	49.72408244	69.67368779	44.97326148	73
0X1045F1B5A0A5EA54.avi	56.72874292	52.10616738	70.5223103	47.15910735	73
0X1045F1B5A0A5EA54.avi	56.93582305	54.52210229	71.37093282	49.34495322	73
0X1045F1B5A0A5EA54.avi	56.86996951	57.03592481	72.21955533	51.53079909	73
0X1045F1B5A0A5EA54.avi	55.92719253	59.86425573	73.06817785	53.71664497	73
0X1045F1B5A0A5EA54.avi	55.13672898	62.63795948	73.86845688	55.91982922	73
0X1045F1B5A0A5EA54.avi	54.69530909	65.28647878	74.64860015	58.13023516	73
0X1045F1B5A0A5EA54.avi	54.62579201	67.80161523	75.42874343	60.34064109	73
0X1045F1B5A0A5EA54.avi	55.74065083	69.89197551	76.2088867	62.55104703	73
0X104D2C3D60AE3DE8.avi	49.7	20.76666667	60.9	100.8	145
0X104D2C3D60AE3DE8.avi	47.36336459	23.24075121	56.25717307	21.99613662	145
0X104D2C3D60AE3DE8.avi	44.17406569	27.98125077	60.04187904	25.76068214	145
0X104D2C3D60AE3DE8.avi	42.04232879	32.57375331	63.13134941	29.6225201	145
0X104D2C3D60AE3DE8.avi	41.03431825	37.00899968	66.22081979	33.48435807	145
0X104D2C3D60AE3DE8.avi	40.02630772	41.44424605	68.92718561	37.39980833	145
0X104D2C3D60AE3DE8.avi	39.27675845	45.84332292	70.76235256	41.43717564	145
0X104D2C3D60AE3DE8.avi	38.56423486	50.23721835	72.59751952	45.47454294	145
0X104D2C3D60AE3DE8.avi	37.81661355	54.63602541	74.43268648	49.51191025	145
0X104D2C3D60AE3DE8.avi	37.06551462	59.03531914	76.26785343	53.54927756	145
0X104D2C3D60AE3DE8.avi	36.86666667	63.35732993	77.84568271	57.62265713	145
0X104D2C3D60AE3DE8.avi	36.86666667	67.65151361	78.50905382	61.82400753	145
0X104D2C3D60AE3DE8.avi	36.86540942	71.94587322	79.17242494	66.02535793	145
0X104D2C3D60AE3DE8.avi	36.79709603	76.24961678	79.8075626	70.23065936	145
0X104D2C3D60AE3DE8.avi	36.72878264	80.55336035	79.94771247	74.50523023	145
0X104D2C3D60AE3DE8.avi	36.66046925	84.85710391	80.08786233	78.77980109	145
0X104D2C3D60AE3DE8.avi	37.71637999	89.00352165	80.2280122	83.05437196	145
0X104D2C3D60AE3DE8.avi	39.5715749	93.03808621	80.17745818	87.35563024	145
0X104D2C3D60AE3DE8.avi	42.68343369	96.89679111	80.05427469	91.66705242	145
0X104D2C3D60AE3DE8.avi	48.61354955	100.3611043	79.87028863	95.98698342	145
0X104D2C3D60AE3DE8.avi	68.31562763	101.8981459	78.88166909	100.4195162	145
0X104D2C3D60AE3DE8.avi	55.53333333	23.56666667	58.8	89.36666667	163
0X104D2C3D60AE3DE8.avi	53.41810703	25.30840367	57.1308053	25.12408532	163
0X104D2C3D60AE3DE8.avi	51.0543211	28.79187768	59.32830633	28.38111245	163
0X104D2C3D60AE3DE8.avi	49.59508386	32.23044501	61.21010889	31.65381256	163
0X104D2C3D60AE3DE8.avi	48.67978641	35.64200824	63.07236733	34.92748295	163
0X104D2C3D60AE3DE8.avi	47.76448896	39.05357147	64.55402185	38.22004856	163
0X104D2C3D60AE3DE8.avi	47.21841244	42.44680458	66.03567638	41.51261418	163
0X104D2C3D60AE3DE8.avi	46.75322575	45.83602189	67.51733091	44.80517979	163
0X104D2C3D60AE3DE8.avi	46.28803906	49.2252392	68.99898543	48.0977454	163
0X104D2C3D60AE3DE8.avi	45.87656986	52.61178968	70.14489993	51.40697896	163
0X104D2C3D60AE3DE8.avi	45.58513959	55.99238078	71.20521456	54.72046216	163
0X104D2C3D60AE3DE8.avi	45.29370932	59.37297188	72.26552918	58.03394536	163
0X104D2C3D60AE3DE8.avi	45.00227905	62.75356298	73.08083379	61.35959218	163
0X104D2C3D60AE3DE8.avi	44.75872892	66.13177705	73.25301711	64.717167	163
0X104D2C3D60AE3DE8.avi	44.62381609	69.50459778	73.42520044	68.07474182	163
0X104D2C3D60AE3DE8.avi	44.48890326	72.87741851	73.45234541	71.43951713	163
0X104D2C3D60AE3DE8.avi	44.35399043	76.25023925	73.36808776	74.80982307	163
0X104D2C3D60AE3DE8.avi	44.55605208	79.60633075	73.28383011	78.180129	163
0X104D2C3D60AE3DE8.avi	44.81903772	82.95939765	72.78946759	81.57079475	163
0X104D2C3D60AE3DE8.avi	45.08202336	86.31246456	72.15340956	84.96849503	163
0X104D2C3D60AE3DE8.avi	54.93647874	89.18935921	71.49558097	88.36727612	163
0X105039B849CDB1CD.avi	53.2	21.93333333	71.63333333	75.6	55
0X105039B849CDB1CD.avi	49.92319556	24.64201109	55.2962349	22.79648888	55
0X105039B849CDB1CD.avi	48.45493616	28.31265961	58.93712325	24.71225622	55
0X105039B849CDB1CD.avi	47.48356247	31.81263869	62.01991362	26.81971807	55
0X105039B849CDB1CD.avi	47.9352412	34.8238302	64.85288597	29.01298699	55
0X105039B849CDB1CD.avi	48.38691992	37.83502171	67.68585833	31.20625591	55
0X105039B849CDB1CD.avi	48.83351297	40.84796004	69.80118266	33.64602132	55
0X105039B849CDB1CD.avi	49.25325744	43.87012027	71.68948862	36.1637626	55
0X105039B849CDB1CD.avi	49.67300192	46.8922805	73.72518816	38.6308774	55
0X105039B849CDB1CD.avi	50.10905231	49.90884	75.8887552	41.05407249	55
0X105039B849CDB1CD.avi	50.57173126	52.91625318	78.05232224	43.47726758	55
0X105039B849CDB1CD.avi	51.03441021	55.92366635	80.37808522	45.84475189	55
0X105039B849CDB1CD.avi	51.57998565	58.90260638	82.73490291	48.20156958	55
0X105039B849CDB1CD.avi	52.27688198	61.82957097	84.00512276	50.93161001	55
0X105039B849CDB1CD.avi	52.97377831	64.75653557	85.09732572	53.72279537	55
0X105039B849CDB1CD.avi	53.67361377	67.68249063	86.3479975	56.45955013	55
0X105039B849CDB1CD.avi	54.88155885	70.43392109	87.60941205	59.19261499	55
0X105039B849CDB1CD.avi	56.08950393	73.18535155	88.1145844	62.18543261	55
0X105039B849CDB1CD.avi	57.29744901	75.93678201	88.32094786	65.28088458	55
0X105039B849CDB1CD.avi	65.04285692	76.4427361	87.72688923	68.65126413	55
0X105039B849CDB1CD.avi	78.61428564	74.9475787	86.17562974	72.35042138	55
0X105039B849CDB1CD.avi	54.6	23.1	68.6	68.13333333	73
0X105039B849CDB1CD.avi	54.2039778	24.48607771	55.9494902	23.94343137	73
0X105039B849CDB1CD.avi	53.54521947	27.21679706	58.55547409	25.65920495	73
0X105039B849CDB1CD.avi	53.24080488	29.83735772	60.90057451	27.45608219	73
0X105039B849CDB1CD.avi	53.71641789	32.21542276	62.93207355	29.35045209	73
0X105039B849CDB1CD.avi	54.19203089	34.5934878	64.70840148	31.3241498	73
0X105039B849CDB1CD.avi	54.6676439	36.97155285	66.48472942	33.2978475	73
0X105039B849CDB1CD.avi	55.14325691	39.34961789	68.0248234	35.34498582	73
0X105039B849CDB1CD.avi	55.46424204	41.77575377	69.47696099	37.41946809	73
0X105039B849CDB1CD.avi	55.70921859	44.22551926	71.0086971	39.4692047	73
0X105039B849CDB1CD.avi	55.69139808	46.75698333	72.62696542	41.49204011	73
0X105039B849CDB1CD.avi	55.59307147	49.31347519	74.19962934	43.52905305	73
0X105039B849CDB1CD.avi	55.32192818	51.92369245	75.55296987	45.63424943	73
0X105039B849CDB1CD.avi	54.78325046	54.61708103	76.78951007	47.7757568	73
0X105039B849CDB1CD.avi	54.37596262	57.26962302	77.95459144	49.93947934	73
0X105039B849CDB1CD.avi	54.03641651	59.9011054	79.11967281	52.10320189	73
0X105039B849CDB1CD.avi	53.69687039	62.53258779	79.73692383	54.43723439	73
0X105039B849CDB1CD.avi	54.48535484	64.8133871	80.23114862	56.80951338	73
0X105039B849CDB1CD.avi	55.38397849	67.05994624	80.5	59.25185665	73
0X105039B849CDB1CD.avi	56.28260215	69.30650538	80.5	61.77778066	73
0X105039B849CDB1CD.avi	65.31251182	69.02520358	80.5	64.30370466	73
0X10516E63208D8EA1.avi	43.78645833	20.08854167	62.74479167	75.86979167	51
0X10516E63208D8EA1.avi	43.29541687	21.88902703	46.64920843	20.7491763	51
0X10516E63208D8EA1.avi	42.38932803	25.46416969	50.95254693	22.55379464	51
0X10516E63208D8EA1.avi	41.67916395	28.97272355	54.56235691	24.59412202	51
0X10516E63208D8EA1.avi	41.05804043	32.45101526	57.90420009	26.72552309	51
0X10516E63208D8EA1.avi	41.05208333	35.7202308	60.7467358	29.02662343	51
0X10516E63208D8EA1.avi	41.05208333	38.9874217	63.58927151	31.32772376	51
0X10516E63208D8EA1.avi	41.60186318	42.06775933	65.64108225	33.89756722	51
0X10516E63208D8EA1.avi	42.27692086	45.10551886	67.27785363	36.60846982	51
0X10516E63208D8EA1.avi	43.06067624	48.10633539	68.91462501	39.31937241	51
0X10516E63208D8EA1.avi	44.68895053	50.82012588	70.52522526	42.03916977	51
0X10516E63208D8EA1.avi	46.17987298	53.58059805	71.87709601	44.84690133	51
0X10516E63208D8EA1.avi	46.41882145	56.7665777	73.22896676	47.65463289	51
0X10516E63208D8EA1.avi	46.65776993	59.95255736	74.58083752	50.46236446	51
0X10516E63208D8EA1.avi	44.55160707	63.93556832	75.40143357	53.45065997	51
0X10516E63208D8EA1.avi	42.69270833	67.8345418	75.84656287	56.5665651	51
0X10516E63208D8EA1.avi	42.69270833	71.10173271	76.29169217	59.68247022	51
0X10516E63208D8EA1.avi	44.18240278	73.86262223	76.46334725	62.89132084	51
0X10516E63208D8EA1.avi	46.65028533	76.29105567	76.5282499	66.13645333	51
0X10516E63208D8EA1.avi	55.66477273	76.49449922	76.59315255	69.38158582	51
0X10516E63208D8EA1.avi	68.64867424	75.34886085	75.6575642	72.96675446	51
0X10516E63208D8EA1.avi	43.78645833	22.640625	59.28125	70.03645833	66
0X10516E63208D8EA1.avi	42.42673752	24.24454164	45.50333386	23.2387313	66
0X10516E63208D8EA1.avi	41.84933207	27.1166772	48.54939911	24.92627066	66
0X10516E63208D8EA1.avi	41.59895833	29.88189854	50.81563134	26.86875544	66
0X10516E63208D8EA1.avi	41.59895833	32.56526693	53.08186358	28.81124021	66
0X10516E63208D8EA1.avi	41.71228634	35.21158577	55.04217495	30.85373758	66
0X10516E63208D8EA1.avi	42.48319881	37.64292509	56.7163659	32.98977431	66
0X10516E63208D8EA1.avi	43.25411127	40.0742644	58.39055685	35.12581104	66
0X10516E63208D8EA1.avi	44.07311011	42.48988317	59.92749928	37.30671748	66
0X10516E63208D8EA1.avi	45.5027736	44.70586158	61.21949146	39.56770381	66
0X10516E63208D8EA1.avi	46.93243708	46.92183998	62.51148365	41.82869014	66
0X10516E63208D8EA1.avi	47.94991083	49.27257272	63.59479612	44.15789868	66
0X10516E63208D8EA1.avi	48.59124116	51.74627543	64.49835403	46.54587314	66
0X10516E63208D8EA1.avi	48.31210411	54.52090016	65.40191193	48.9338476	66
0X10516E63208D8EA1.avi	47.22707179	57.55899065	66.18766879	51.36033394	66
0X10516E63208D8EA1.avi	43.92888327	61.32061298	66.92595004	53.80234115	66
0X10516E63208D8EA1.avi	42.75631893	64.38731971	67.66423129	56.24434836	66
0X10516E63208D8EA1.avi	42.00795694	67.31534491	68.39576231	58.68856238	66
0X10516E63208D8EA1.avi	43.35395524	69.55867539	69.12062027	61.13495798	66
0X10516E63208D8EA1.avi	45.12844122	71.66192336	69.68256859	63.63461249	66
0X10516E63208D8EA1.avi	55.57617187	70.9296875	70.04733089	66.19873167	66
0X1055D6B76E5D7556.avi	51.078125	21.91145833	55.453125	69.671875	75
0X1055D6B76E5D7556.avi	47.60148796	23.11108646	53.2447248	22.59414874	75
0X1055D6B76E5D7556.avi	45.37044647	25.77354152	57.21334107	24.68869621	75
0X1055D6B76E5D7556.avi	44.71083748	28.29204856	58.74022613	27.00691372	75
0X1055D6B76E5D7556.avi	44.05122849	30.8105556	59.8240026	29.36572134	75
0X1055D6B76E5D7556.avi	43.41854988	33.32659574	60.90777906	31.72452895	75
0X1055D6B76E5D7556.avi	43.34605796	35.79132107	61.42533563	34.13520403	75
0X1055D6B76E5D7556.avi	43.27356604	38.25604639	61.93543071	36.54656261	75
0X1055D6B76E5D7556.avi	43.51176463	40.69231152	62.44552579	38.95792118	75
0X1055D6B76E5D7556.avi	44.02413406	43.10346176	62.94647512	41.37011754	75
0X1055D6B76E5D7556.avi	44.53650349	45.514612	63.29309419	43.79645102	75
0X1055D6B76E5D7556.avi	45.04887291	47.92576224	63.63971326	46.2227845	75
0X1055D6B76E5D7556.avi	45.56124234	50.33691248	63.98633233	48.64911798	75
0X1055D6B76E5D7556.avi	46.07361177	52.74806272	64.3329514	51.07545145	75
0X1055D6B76E5D7556.avi	46.15330228	55.19884767	64.61412188	53.50778022	75
0X1055D6B76E5D7556.avi	45.76972978	57.69206892	64.75794015	55.95269088	75
0X1055D6B76E5D7556.avi	45.38615728	60.18529018	64.90175842	58.39760153	75
0X1055D6B76E5D7556.avi	45.09801639	62.66976961	65.0455767	60.84251218	75
0X1055D6B76E5D7556.avi	44.86557478	65.14914682	65.18939497	63.28742283	75
0X1055D6B76E5D7556.avi	45.0438356	67.59090242	65.19175701	65.7452913	75
0X1055D6B76E5D7556.avi	46.28498422	69.93529427	64.77572456	68.24148599	75
0X1055D6B76E5D7556.avi	53.8125	21.18229167	55.63541667	64.203125	90
0X1055D6B76E5D7556.avi	52.34637405	22.123355	55.36169547	21.99558714	90
0X1055D6B76E5D7556.avi	51.43594728	24.29984289	56.53117498	24.08394342	90
0X1055D6B76E5D7556.avi	50.69009307	26.46935737	57.54376526	26.17894753	90
0X1055D6B76E5D7556.avi	50.41450487	28.61894533	57.956073	28.29938736	90
0X1055D6B76E5D7556.avi	50.13891667	30.76853328	58.36838075	30.41982718	90
0X1055D6B76E5D7556.avi	49.86332847	32.91812123	58.78068849	32.540267	90
0X1055D6B76E5D7556.avi	49.71876714	35.0621572	59.19299623	34.66070682	90
0X1055D6B76E5D7556.avi	49.61164466	37.20460678	59.60530398	36.78114664	90
0X1055D6B76E5D7556.avi	49.50452218	39.34705635	60.01719512	38.90160411	90
0X1055D6B76E5D7556.avi	49.3973997	41.48950593	60.40562988	41.0230555	90
0X1055D6B76E5D7556.avi	49.29027722	43.6319555	60.79406464	43.14450688	90
0X1055D6B76E5D7556.avi	49.45940352	45.76269962	61.1824994	45.26595827	90
0X1055D6B76E5D7556.avi	49.76298166	47.88774663	61.57093416	47.38740966	90
0X1055D6B76E5D7556.avi	48.24075483	50.09015825	61.95936892	49.50886104	90
0X1055D6B76E5D7556.avi	46.5823064	52.29834198	62.34780368	51.63031243	90
0X1055D6B76E5D7556.avi	45.73162789	54.47229816	62.75046913	53.75116082	90
0X1055D6B76E5D7556.avi	45.09887827	56.63702008	63.15442979	55.87195433	90
0X1055D6B76E5D7556.avi	45.2693333	58.76770789	63.55839046	57.99274784	90
0X1055D6B76E5D7556.avi	45.52200634	60.8949119	63.70637242	60.12438791	90
0X1055D6B76E5D7556.avi	46.79552989	62.97885952	63.27513577	62.28057114	90
0X10569E00E4DFFF7D.avi	52.90104167	16.078125	66.20833333	62.5625	36
0X10569E00E4DFFF7D.avi	51.90322606	17.67462998	55.50367175	16.64391415	36
0X10569E00E4DFFF7D.avi	50.01020323	20.83826576	58.87957732	18.29919004	36
0X10569E00E4DFFF7D.avi	48.80496485	23.80500638	60.78201194	20.3762831	36
0X10569E00E4DFFF7D.avi	47.77617133	26.72123535	62.29347661	22.5653009	36
0X10569E00E4DFFF7D.avi	47.64960252	29.37918037	63.80494128	24.75431869	36
0X10569E00E4DFFF7D.avi	47.52303371	32.0371254	65.27831149	26.95424196	36
0X10569E00E4DFFF7D.avi	47.56633592	34.64644068	66.50448392	29.22493165	36
0X10569E00E4DFFF7D.avi	48.03988751	37.13258653	67.73065635	31.49562133	36
0X10569E00E4DFFF7D.avi	48.58328249	39.598738	68.95682879	33.76631102	36
0X10569E00E4DFFF7D.avi	49.1508007	42.05798361	70.13180253	36.05165759	36
0X10569E00E4DFFF7D.avi	49.71831892	44.51722921	70.92957873	38.4449862	36
0X10569E00E4DFFF7D.avi	50.28583714	46.97647481	71.72735494	40.83831481	36
0X10569E00E4DFFF7D.avi	50.71962564	49.47400382	72.48015385	43.24451927	36
0X10569E00E4DFFF7D.avi	51.40854983	51.89849399	72.97610078	45.72425391	36
0X10569E00E4DFFF7D.avi	52.29638045	54.26604231	73.47204771	48.20398855	36
0X10569E00E4DFFF7D.avi	53.18421107	56.63359064	73.93632725	50.69278875	36
0X10569E00E4DFFF7D.avi	54.46709508	58.88804525	74.2804016	53.21600064	36
0X10569E00E4DFFF7D.avi	56.1487555	61.02834034	74.62447595	55.73921252	36
0X10569E00E4DFFF7D.avi	58.85242542	62.87606016	74.95833333	58.26534926	36
0X10569E00E4DFFF7D.avi	69.58969736	62.4239645	74.95833333	60.88706087	36
0X10569E00E4DFFF7D.avi	55.63541667	16.44270833	60.73958333	53.63020833	53
0X10569E00E4DFFF7D.avi	55.30317168	17.46964739	56.3428114	17.32695174	53
0X10569E00E4DFFF7D.avi	54.6386817	19.52352551	57.42219369	19.14147484	53
0X10569E00E4DFFF7D.avi	53.97419172	21.57740363	58.1221682	21.00807352	53
0X10569E00E4DFFF7D.avi	53.56858747	23.59574841	58.8221427	22.8746722	53
0X10569E00E4DFFF7D.avi	53.44083207	25.57595708	59.52211721	24.74127088	53
0X10569E00E4DFFF7D.avi	53.31307667	27.55616574	60.22209171	26.60786956	53
0X10569E00E4DFFF7D.avi	53.32844873	29.51672946	60.92204322	28.4744714	53
0X10569E00E4DFFF7D.avi	53.42839517	31.46568494	61.53783131	30.35262507	53
0X10569E00E4DFFF7D.avi	53.5283416	33.41464041	62.1536194	32.23077875	53
0X10569E00E4DFFF7D.avi	53.62828804	35.36359588	62.76940749	34.10893243	53
0X10569E00E4DFFF7D.avi	53.82655469	37.29905642	63.38519558	35.9870861	53
0X10569E00E4DFFF7D.avi	54.0267474	39.2342526	64.00098367	37.86523978	53
0X10569E00E4DFFF7D.avi	54.2269401	41.16944878	64.60937971	39.74440805	53
0X10569E00E4DFFF7D.avi	54.42713281	43.10464497	65.13239121	41.63529577	53
0X10569E00E4DFFF7D.avi	54.62732552	45.03984115	65.6554027	43.52618349	53
0X10569E00E4DFFF7D.avi	54.54645606	47.01361449	66.1784142	45.41707121	53
0X10569E00E4DFFF7D.avi	54.20332458	49.02338457	66.7014257	47.30795893	53
0X10569E00E4DFFF7D.avi	53.86019311	51.03315466	67.16164435	49.20746528	53
0X10569E00E4DFFF7D.avi	53.51706163	53.04292475	67.57020089	51.1140625	53
0X10569E00E4DFFF7D.avi	62.41574626	53.78421028	67.97875744	53.02065972	53
0X1059077339EF0869.avi	49.4375	17.90104167	70.765625	71.859375	90
0X1059077339EF0869.avi	48.11539714	20.04945882	53.54692167	17.90253865	90
0X1059077339EF0869.avi	47.51220861	23.53953971	59.09822862	18.95993045	90
0X1059077339EF0869.avi	47.31689833	26.86839845	62.40576554	20.90421783	90
0X1059077339EF0869.avi	47.1791438	30.17450712	65.63680544	22.87874221	90
0X1059077339EF0869.avi	47.16798714	33.43057541	68.32086568	25.0694714	90
0X1059077339EF0869.avi	47.69284857	36.47477169	70.96749506	27.27499588	90
0X1059077339EF0869.avi	48.21770999	39.51896797	72.70437679	29.84011657	90
0X1059077339EF0869.avi	48.74257142	42.56316425	74.30489074	32.45913938	90
0X1059077339EF0869.avi	49.84426882	45.37935442	75.90540468	35.0781622	90
0X1059077339EF0869.avi	51.17261391	48.10595749	77.46674348	37.71266979	90
0X1059077339EF0869.avi	52.57257042	50.8042547	78.71459928	40.47108789	90
0X1059077339EF0869.avi	54.54842433	53.27491679	79.96245509	43.22950598	90
0X1059077339EF0869.avi	56.385239	55.80053695	80.99018314	46.07493403	90
0X1059077339EF0869.avi	57.37438337	58.66121599	81.58190261	49.09270331	90
0X1059077339EF0869.avi	57.17247633	61.99268223	82.17362208	52.1104726	90
0X1059077339EF0869.avi	56.59000181	65.47457549	82.715673	55.14787438	90
0X1059077339EF0869.avi	56.32058978	68.83272445	83.11244556	58.24270038	90
0X1059077339EF0869.avi	57.68868415	71.54361582	83.50921813	61.33752638	90
0X1059077339EF0869.avi	60.47782595	73.69280938	82.95780471	64.8071421	90
0X1059077339EF0869.avi	74.87108087	71.25524202	82.36440713	68.29335292	90
0X1059077339EF0869.avi	52.90104167	18.8125	69.48958333	64.203125	116
0X1059077339EF0869.avi	52.35711757	20.33575326	55.34510622	19.24375741	116
0X1059077339EF0869.avi	52.47555642	22.94140789	58.64406683	20.68705268	116
0X1059077339EF0869.avi	52.69502479	25.51014008	61.27608234	22.37409093	116
0X1059077339EF0869.avi	53.0214313	28.03979046	63.31800039	24.2767873	116
0X1059077339EF0869.avi	53.60712871	30.47467991	65.35991844	26.17948366	116
0X1059077339EF0869.avi	54.96298856	32.62810437	67.40183649	28.08218003	116
0X1059077339EF0869.avi	56.3188484	34.78152884	68.99159801	30.15012236	116
0X1059077339EF0869.avi	57.33293569	37.05985813	70.2830227	32.32709541	116
0X1059077339EF0869.avi	58.33509209	39.34254771	71.57444739	34.50406846	116
0X1059077339EF0869.avi	59.33724849	41.62523729	72.86587209	36.68104152	116
0X1059077339EF0869.avi	59.90477983	44.06676575	74.15729678	38.85801457	116
0X1059077339EF0869.avi	60.27893717	46.57896502	75.07880479	41.17017806	116
0X1059077339EF0869.avi	60.65309451	49.0911643	75.81147453	43.55135473	116
0X1059077339EF0869.avi	60.48456198	51.80169601	76.54414428	45.9325314	116
0X1059077339EF0869.avi	58.93181217	55.01810634	77.27681402	48.31370807	116
0X1059077339EF0869.avi	57.19160674	58.30302454	78.00948377	50.69488474	116
0X1059077339EF0869.avi	56.92041232	61.05107526	78.3889425	53.20514656	116
0X1059077339EF0869.avi	57.81614695	63.37265793	78.60668512	55.77450944	116
0X1059077339EF0869.avi	59.23613821	65.50264481	78.82442774	58.34387233	116
0X1059077339EF0869.avi	70.23089503	64.13342018	79.04217036	60.91323522	116
0X105B9EF57DE45DCB.avi	52.35416667	33.39583333	64.203125	99.02083333	106
0X105B9EF57DE45DCB.avi	51.05691142	35.36024841	55.07843952	34.63413918	106
0X105B9EF57DE45DCB.avi	48.46240094	39.28907858	60.44853625	37.12491526	106
0X105B9EF57DE45DCB.avi	45.9513166	43.20284569	63.0847507	40.10930897	106
0X105B9EF57DE45DCB.avi	45.39748047	46.76322076	65.72096515	43.09370269	106
0X105B9EF57DE45DCB.avi	44.84364435	50.32359583	68.3571796	46.07809641	106
0X105B9EF57DE45DCB.avi	44.28980823	53.8839709	70.50730851	49.15025557	106
0X105B9EF57DE45DCB.avi	43.73597211	57.44434596	71.80443016	52.37642993	106
0X105B9EF57DE45DCB.avi	43.4099699	60.96358436	73.10155181	55.60260429	106
0X105B9EF57DE45DCB.avi	43.38246718	64.42892701	74.39867346	58.82877865	106
0X105B9EF57DE45DCB.avi	43.35496446	67.89426965	75.69579511	62.05495301	106
0X105B9EF57DE45DCB.avi	43.32746174	71.3596123	76.99291676	65.28112737	106
0X105B9EF57DE45DCB.avi	43.29995902	74.82495495	78.1247883	68.53713856	106
0X105B9EF57DE45DCB.avi	43.2724563	78.2902976	79.2345751	71.79713727	106
0X105B9EF57DE45DCB.avi	43.24495358	81.75564025	80.02028653	75.11564958	106
0X105B9EF57DE45DCB.avi	43.69014074	85.13563612	79.85407763	78.6060364	106
0X105B9EF57DE45DCB.avi	44.25002195	88.49492334	79.70942304	82.09253147	106
0X105B9EF57DE45DCB.avi	44.80990315	91.85421056	79.89975699	85.5185425	106
0X105B9EF57DE45DCB.avi	45.36978435	95.21349778	79.91456802	88.97624517	106
0X105B9EF57DE45DCB.avi	49.29934177	97.96437123	78.89407068	92.62087851	106
0X105B9EF57DE45DCB.avi	61.81006716	99.16586714	77.14939596	96.39626611	106
0X105B9EF57DE45DCB.avi	54.72395833	32.30208333	59.09895833	95.73958333	121
0X105B9EF57DE45DCB.avi	53.88388031	33.2620492	56.47696134	33.08321603	121
0X105B9EF57DE45DCB.avi	51.83914092	36.64031428	59.61838401	36.10381475	121
0X105B9EF57DE45DCB.avi	50.14909725	39.99411757	61.12046666	39.23747141	121
0X105B9EF57DE45DCB.avi	48.89342176	43.31796445	62.60809871	42.37212466	121
0X105B9EF57DE45DCB.avi	47.63774628	46.64181132	64.09573076	45.50677791	121
0X105B9EF57DE45DCB.avi	47.44892322	49.89208216	65.18999638	48.66855988	121
0X105B9EF57DE45DCB.avi	47.28014981	53.14097027	65.97543185	51.85164048	121
0X105B9EF57DE45DCB.avi	47.1113764	56.38985838	66.76086732	55.03472108	121
0X105B9EF57DE45DCB.avi	46.942603	59.63874649	67.54630279	58.21780168	121
0X105B9EF57DE45DCB.avi	46.61927431	62.89829358	68.3652184	61.3985733	121
0X105B9EF57DE45DCB.avi	46.21673887	66.16330321	69.37313475	64.56631039	121
0X105B9EF57DE45DCB.avi	45.81420344	69.42831284	70.38105109	67.73404748	121
0X105B9EF57DE45DCB.avi	45.41166801	72.69332247	70.765625	70.94477371	121
0X105B9EF57DE45DCB.avi	44.97834375	75.96045546	70.765625	74.18202227	121
0X105B9EF57DE45DCB.avi	44.52321714	79.22909207	70.765625	77.41927083	121
0X105B9EF57DE45DCB.avi	44.06809052	82.49772867	70.765625	80.6565194	121
0X105B9EF57DE45DCB.avi	43.61296391	85.76636528	70.71079902	83.89754906	121
0X105B9EF57DE45DCB.avi	43.52061632	89.00998264	70.64596462	87.13926896	121
0X105B9EF57DE45DCB.avi	45.08528646	92.13932292	70.50801143	90.38603154	121
0X105B9EF57DE45DCB.avi	46.6499566	95.26866319	68.2913954	93.77615017	121
0X105CDF495F9A9A43.avi	54.359375	16.98958333	69.85416667	73.31770833	71
0X105CDF495F9A9A43.avi	53.28362305	18.81368446	56.41385041	17.95261868	71
0X105CDF495F9A9A43.avi	51.13211916	22.46188672	60.39379589	19.91417629	71
0X105CDF495F9A9A43.avi	49.66988709	25.92048346	62.89690597	22.28198312	71
0X105CDF495F9A9A43.avi	48.76872615	29.22474025	65.40001604	24.64978995	71
0X105CDF495F9A9A43.avi	47.8675652	32.52899703	67.60996183	27.09824068	71
0X105CDF495F9A9A43.avi	47.45807861	35.69800359	69.35312717	29.67509379	71
0X105CDF495F9A9A43.avi	47.50795802	38.74064734	71.09629252	32.25194691	71
0X105CDF495F9A9A43.avi	47.55783742	41.78329108	72.83945786	34.82880002	71
0X105CDF495F9A9A43.avi	47.60771683	44.82593483	74.5826232	37.40565314	71
0X105CDF495F9A9A43.avi	48.15004536	47.73311522	75.7220475	40.14858389	71
0X105CDF495F9A9A43.avi	48.77098763	50.61867047	76.41580615	43.01410874	71
0X105CDF495F9A9A43.avi	49.3919299	53.50422573	77.1095648	45.8796336	71
0X105CDF495F9A9A43.avi	50.01287217	56.38978098	77.80332345	48.74515846	71
0X105CDF495F9A9A43.avi	50.63381444	59.27533624	78.4970821	51.61068332	71
0X105CDF495F9A9A43.avi	51.55921394	62.07714112	79.19084075	54.47620818	71
0X105CDF495F9A9A43.avi	52.5294635	64.86660861	79.7892015	57.36797518	71
0X105CDF495F9A9A43.avi	53.49971306	67.6560761	80.30358967	60.28284144	71
0X105CDF495F9A9A43.avi	54.46996262	70.44554359	80.81797783	63.19770769	71
0X105CDF495F9A9A43.avi	55.76258442	73.14633263	81.1960762	66.15006466	71
0X105CDF495F9A9A43.avi	57.62225036	75.69113865	81.312398	69.17443137	71
0X105CDF495F9A9A43.avi	54.54166667	16.625	66.20833333	68.94270833	89
0X105CDF495F9A9A43.avi	54.09378768	18.11792995	55.64464239	17.77209475	89
0X105CDF495F9A9A43.avi	53.30637748	21.07962867	57.85059384	20.06628426	89
0X105CDF495F9A9A43.avi	52.79900865	23.97887915	59.7685088	22.4247049	89
0X105CDF495F9A9A43.avi	52.29163982	26.87812963	61.3109231	24.86686088	89
0X105CDF495F9A9A43.avi	52.01738235	29.72539708	62.8533374	27.30901686	89
0X105CDF495F9A9A43.avi	51.8151534	32.55660243	64.3957517	29.75117284	89
0X105CDF495F9A9A43.avi	51.61292444	35.38780777	65.83956474	32.21531656	89
0X105CDF495F9A9A43.avi	51.49783313	38.19958173	66.8323593	34.78003582	89
0X105CDF495F9A9A43.avi	51.84606305	40.90803666	67.82515385	37.34475509	89
0X105CDF495F9A9A43.avi	52.19429297	43.6164916	68.81794841	39.90947436	89
0X105CDF495F9A9A43.avi	52.54252289	46.32494653	69.81074296	42.47419362	89
0X105CDF495F9A9A43.avi	52.89075281	49.03340147	70.80353752	45.03891289	89
0X105CDF495F9A9A43.avi	53.2625085	51.73661024	71.79633207	47.60363216	89
0X105CDF495F9A9A43.avi	53.66337197	54.43332808	72.66477273	50.19608191	89
0X105CDF495F9A9A43.avi	54.06423543	57.13004591	73.43912284	52.80951353	89
0X105CDF495F9A9A43.avi	54.46509889	59.82676375	74.21347295	55.42294515	89
0X105CDF495F9A9A43.avi	54.86596235	62.52348159	74.98782305	58.03637677	89
0X105CDF495F9A9A43.avi	55.33632786	65.20470072	75.3491794	60.74190455	89
0X105CDF495F9A9A43.avi	55.89346338	67.86657043	75.609005	63.47007334	89
0X105CDF495F9A9A43.avi	56.45059891	70.52844014	75.8688306	66.19824213	89
0X105D400DBDB7A1FA.avi	43.16666667	30.33333333	61.6	94.26666667	78
0X105D400DBDB7A1FA.avi	41.53520602	32.54060362	45.43855573	31.41518527	78
0X105D400DBDB7A1FA.avi	38.93390364	36.76438545	49.98233386	33.57888914	78
0X105D400DBDB7A1FA.avi	37.99800066	40.50799738	53.75016523	35.96631489	78
0X105D400DBDB7A1FA.avi	37.06209767	44.25160931	56.03305618	38.7818804	78
0X105D400DBDB7A1FA.avi	37.06843321	47.72355393	58.31594713	41.5974459	78
0X105D400DBDB7A1FA.avi	37.32345152	51.12379804	60.54897369	44.42738836	78
0X105D400DBDB7A1FA.avi	37.59872241	54.51820291	62.65179487	47.29487179	78
0X105D400DBDB7A1FA.avi	38.29131662	57.79228462	64.75461605	50.16235523	78
0X105D400DBDB7A1FA.avi	38.98391083	61.06636634	66.85743724	53.02983866	78
0X105D400DBDB7A1FA.avi	39.67650504	64.34044806	68.56770796	56.01050269	78
0X105D400DBDB7A1FA.avi	40.23626448	67.65282885	70.03241173	59.06196888	78
0X105D400DBDB7A1FA.avi	40.53863863	71.03941928	71.4971155	62.11343507	78
0X105D400DBDB7A1FA.avi	40.84101277	74.4260097	72.96181927	65.16490126	78
0X105D400DBDB7A1FA.avi	41.14338692	77.81260012	74.00160565	68.33888012	78
0X105D400DBDB7A1FA.avi	41.22105529	81.26397798	74.92971013	71.54505924	78
0X105D400DBDB7A1FA.avi	41.05728837	84.78496674	75.83061528	74.75908051	78
0X105D400DBDB7A1FA.avi	40.89352145	88.30595549	75.72757172	78.26256144	78
0X105D400DBDB7A1FA.avi	42.03603811	91.45031505	75.62452817	81.76604237	78
0X105D400DBDB7A1FA.avi	44.05856371	94.34094939	75.08218859	85.39618164	78
0X105D400DBDB7A1FA.avi	49.20170705	96.33184359	74.23986811	89.11281175	78
0X105D400DBDB7A1FA.avi	48.06666667	31.5	57.4	86.56666667	96
0X105D400DBDB7A1FA.avi	46.90602617	32.89156336	49.44116135	32.46187943	96
0X105D400DBDB7A1FA.avi	45.54312462	35.97891956	52.19015071	34.85230496	96
0X105D400DBDB7A1FA.avi	45.1587154	38.90042959	54.2422573	37.36084622	96
0X105D400DBDB7A1FA.avi	44.77430619	41.82193963	55.71902277	39.96690292	96
0X105D400DBDB7A1FA.avi	44.4532443	44.73271283	57.19578823	42.57295962	96
0X105D400DBDB7A1FA.avi	44.20659227	47.63087419	58.67255369	45.17901632	96
0X105D400DBDB7A1FA.avi	43.95994024	50.52903555	60.14931916	47.78507302	96
0X105D400DBDB7A1FA.avi	43.71328821	53.42719691	61.50217552	50.41213127	96
0X105D400DBDB7A1FA.avi	43.67181166	56.29058277	62.27357466	53.13774158	96
0X105D400DBDB7A1FA.avi	43.72874578	59.13728885	63.04497381	55.8633519	96
0X105D400DBDB7A1FA.avi	43.7856799	61.98399493	63.81637295	58.58896221	96
0X105D400DBDB7A1FA.avi	43.84261402	64.83070101	64.5877721	61.31457253	96
0X105D400DBDB7A1FA.avi	43.44961614	67.75366676	65.28191645	64.05327687	96
0X105D400DBDB7A1FA.avi	42.72749509	70.73241609	65.93231311	66.79939608	96
0X105D400DBDB7A1FA.avi	42.00537404	73.71116542	66.58270976	69.54551529	96
0X105D400DBDB7A1FA.avi	41.11240754	76.7188716	67.03106732	72.32587842	96
0X105D400DBDB7A1FA.avi	40.21816007	79.7267949	67.18827348	75.15558924	96
0X105D400DBDB7A1FA.avi	39.61079317	82.68609438	67.34547963	77.98530006	96
0X105D400DBDB7A1FA.avi	41.06109438	85.29663655	67.31698618	80.84648539	96
0X105D400DBDB7A1FA.avi	44.84040301	87.51243169	67.05325378	83.74754173	96
0X105E0E36E611D657.avi	62.76666667	30.33333333	75.83333333	90.53333333	69
0X105E0E36E611D657.avi	61.45520645	32.30052367	67.37812207	31.01492958	69
0X105E0E36E611D657.avi	59.4104	36.10942222	71.51045564	33.48305356	69
0X105E0E36E611D657.avi	58.17858628	39.74185724	75.02380096	36.08553157	69
0X105E0E36E611D657.avi	57.0504851	43.35178101	77.74064889	38.86089275	69
0X105E0E36E611D657.avi	56.26741289	46.88681477	80.43186609	41.64181718	69
0X105E0E36E611D657.avi	56.39105098	50.2250432	82.91067559	44.46884561	69
0X105E0E36E611D657.avi	56.51468907	53.56327162	85.02433759	47.37513086	69
0X105E0E36E611D657.avi	56.63832716	56.90150005	87.13799959	50.28141611	69
0X105E0E36E611D657.avi	57.26314064	60.13094622	88.85526422	53.2737411	69
0X105E0E36E611D657.avi	58.38676445	63.25212348	90.41710217	56.29980211	69
0X105E0E36E611D657.avi	59.15357726	66.45074809	91.83520851	59.35706068	69
0X105E0E36E611D657.avi	59.71283174	69.69442412	92.95883233	62.47823794	69
0X105E0E36E611D657.avi	59.96666667	73.00439276	94.08245614	65.5994152	69
0X105E0E36E611D657.avi	59.25442992	76.52405139	95.20607995	68.72059246	69
0X105E0E36E611D657.avi	56.86437715	80.40788713	95.90832075	71.9332327	69
0X105E0E36E611D657.avi	56.02314912	83.95554386	96.31784277	75.20940881	69
0X105E0E36E611D657.avi	56.03039245	87.31903626	96.06370312	78.6296355	69
0X105E0E36E611D657.avi	58.84106229	90.07403299	95.71973059	82.0693608	69
0X105E0E36E611D657.avi	72.63797071	90.4444198	94.82540483	85.62854262	69
0X105E0E36E611D657.avi	86.43487912	90.8148066	93.8306905	89.20951421	69
0X105E0E36E611D657.avi	66.26666667	29.4	73.5	83.06666667	86
0X105E0E36E611D657.avi	65.08007356	30.98212414	67.94166971	30.59643075	86
0X105E0E36E611D657.avi	63.5774171	34.02904016	71.29910338	32.98829114	86
0X105E0E36E611D657.avi	62.74569142	36.98552637	74.84815401	35.35432489	86
0X105E0E36E611D657.avi	62.23151144	39.89921295	78.39720464	37.72035865	86
0X105E0E36E611D657.avi	61.65243476	42.82164647	80.61649532	40.26562092	86
0X105E0E36E611D657.avi	61.04273454	45.74820752	82.1822681	42.89896604	86
0X105E0E36E611D657.avi	60.9	48.61182971	83.74804087	45.53231116	86
0X105E0E36E611D657.avi	60.9	51.45621377	85.14914623	48.18785058	86
0X105E0E36E611D657.avi	60.95185384	54.29360883	86.29487011	50.87781099	86
0X105E0E36E611D657.avi	61.83364426	57.01914287	87.44059399	53.56777139	86
0X105E0E36E611D657.avi	62.71543469	59.74467692	88.58631786	56.2577318	86
0X105E0E36E611D657.avi	63.56851998	62.47407992	89.73204174	58.9476922	86
0X105E0E36E611D657.avi	64.25643621	65.22574483	90.28710336	61.7172636	86
0X105E0E36E611D657.avi	63.79571812	68.13222567	90.59848287	64.51967912	86
0X105E0E36E611D657.avi	61.96384319	71.22351461	90.90986237	67.32209464	86
0X105E0E36E611D657.avi	60.14739535	74.31272425	91.22124187	70.12451015	86
0X105E0E36E611D657.avi	58.730922	77.34802428	91.13156862	72.98098061	86
0X105E0E36E611D657.avi	58.13794477	80.27233136	91.02569253	75.83963492	86
0X105E0E36E611D657.avi	58.78969215	83.0288712	90.13888516	78.80354519	86
0X105E0E36E611D657.avi	78.46399588	83.22150128	89.00185061	81.80118173	86
0X10623D3AF96AC271.avi	40.140625	20.81770833	64.02083333	96.28645833	34
0X10623D3AF96AC271.avi	38.60800643	23.59557949	45.79050239	21.32285734	34
0X10623D3AF96AC271.avi	36.89041121	28.72489404	50.82936848	24.3142578	34
0X10623D3AF96AC271.avi	36.2822696	33.5031496	55.05338118	27.56349835	34
0X10623D3AF96AC271.avi	35.87951645	38.21641509	58.88155465	30.93799237	34
0X10623D3AF96AC271.avi	35.72758533	42.85031418	62.59539677	34.3486637	34
0X10623D3AF96AC271.avi	35.59197667	47.47904844	66.16159841	37.80605219	34
0X10623D3AF96AC271.avi	35.76298471	52.01076148	69.47723105	41.34272701	34
0X10623D3AF96AC271.avi	35.93399275	56.54247452	73.20023116	44.75050053	34
0X10623D3AF96AC271.avi	36.70467428	60.8844358	77.08057174	48.10848756	34
0X10623D3AF96AC271.avi	37.52851079	65.2095775	80.60366086	51.57951794	34
0X10623D3AF96AC271.avi	38.20794193	69.5804127	83.20126595	55.34339471	34
0X10623D3AF96AC271.avi	38.48337081	74.07908436	85.79887105	59.10727148	34
0X10623D3AF96AC271.avi	38.77653553	78.57214395	88.39647614	62.87114825	34
0X10623D3AF96AC271.avi	39.11581342	83.05061218	90.52440546	66.78364223	34
0X10623D3AF96AC271.avi	39.45509132	87.5290804	92.32643268	70.79925983	34
0X10623D3AF96AC271.avi	41.32486025	91.52326282	93.8905943	74.89014407	34
0X10623D3AF96AC271.avi	45.0984589	94.91502568	95.45475593	78.98102832	34
0X10623D3AF96AC271.avi	56.7568936	95.81182835	96.34107752	83.28639818	34
0X10623D3AF96AC271.avi	68.41532829	96.70863102	96.45771641	87.83531498	34
0X10623D3AF96AC271.avi	80.07376299	97.60543369	94.0025556	93.19801381	34
0X10623D3AF96AC271.avi	48.16145833	36.67708333	60.375	87.90104167	52
0X10623D3AF96AC271.avi	46.13435837	38.5820936	51.03790911	37.41291958	52
0X10623D3AF96AC271.avi	45.3246453	41.61851762	56.32923893	38.99464655	52
0X10623D3AF96AC271.avi	44.51493223	44.65494165	58.72434966	41.26693109	52
0X10623D3AF96AC271.avi	43.81691715	47.66473306	61.11946039	43.53921563	52
0X10623D3AF96AC271.avi	43.35040233	50.61932689	63.4393113	45.82944468	52
0X10623D3AF96AC271.avi	42.88388752	53.57392073	65.38956191	48.20779907	52
0X10623D3AF96AC271.avi	42.4173727	56.52851456	67.33981251	50.58615347	52
0X10623D3AF96AC271.avi	41.83485619	59.51076716	69.29006311	52.96450786	52
0X10623D3AF96AC271.avi	41.22489789	62.49956282	71.07597028	55.38204734	52
0X10623D3AF96AC271.avi	40.61493959	65.48835849	72.53836632	57.87672293	52
0X10623D3AF96AC271.avi	40.50520833	68.35788293	74.00076235	60.37139852	52
0X10623D3AF96AC271.avi	40.50520833	71.2012437	75.46315839	62.86607411	52
0X10623D3AF96AC271.avi	40.50520833	74.04460446	76.82367478	65.38504129	52
0X10623D3AF96AC271.avi	40.77708522	76.82314049	77.25361189	68.12589036	52
0X10623D3AF96AC271.avi	41.11403882	79.58616001	77.683549	70.86673943	52
0X10623D3AF96AC271.avi	41.5275	82.3309375	78.1134861	73.6075885	52
0X10623D3AF96AC271.avi	42.61547872	84.91488697	77.89081963	76.50404056	52
0X10623D3AF96AC271.avi	43.70345745	87.49883644	77.39731476	79.46506974	52
0X10623D3AF96AC271.avi	51.3653751	88.51533427	76.9038099	82.42609893	52
0X10623D3AF96AC271.avi	68.06623614	87.3766392	76.56230727	85.35088559	52
0X1062E316DF137FDB.avi	54.17708333	12.61458333	62.38020833	62.015625	123
0X1062E316DF137FDB.avi	52.84120721	14.11744397	55.93541601	13.60364546	123
0X1062E316DF137FDB.avi	51.61896536	16.88247164	59.45208135	15.58176972	123
0X1062E316DF137FDB.avi	50.46635178	19.63593742	61.34035625	17.83029092	123
0X1062E316DF137FDB.avi	49.39406701	22.37606446	62.9212997	20.12984501	123
0X1062E316DF137FDB.avi	48.98956854	25.00530448	64.31060483	22.46122097	123
0X1062E316DF137FDB.avi	48.58507008	27.6345445	65.26221059	24.86527763	123
0X1062E316DF137FDB.avi	48.27164401	30.2486618	66.21381635	27.26933429	123
0X1062E316DF137FDB.avi	48.09290245	32.84041451	67.16542211	29.67339095	123
0X1062E316DF137FDB.avi	48.19258365	35.38593466	68.25108749	32.05518679	123
0X1062E316DF137FDB.avi	48.77940043	37.85056514	69.40433923	34.4257598	123
0X1062E316DF137FDB.avi	49.34255764	40.31912433	70.55759096	36.79633282	123
0X1062E316DF137FDB.avi	49.9001817	42.7886023	71.54354385	39.19468608	123
0X1062E316DF137FDB.avi	50.66841029	45.22310905	72.49267574	41.59915353	123
0X1062E316DF137FDB.avi	51.62802932	47.6258351	73.44180763	44.00362099	123
0X1062E316DF137FDB.avi	52.28829984	50.07826846	73.9191716	46.48642628	123
0X1062E316DF137FDB.avi	52.80452687	52.55462048	74.3657217	48.97434828	123
0X1062E316DF137FDB.avi	51.46373944	55.33933284	74.78974792	51.4660104	123
0X1062E316DF137FDB.avi	50.41708394	58.0752041	74.95868261	54.00003089	123
0X1062E316DF137FDB.avi	50.04218026	60.69952986	75.12761731	56.53405138	123
0X1062E316DF137FDB.avi	49.66727658	63.32385561	75.140625	59.09396381	123
0X1062E316DF137FDB.avi	54.54166667	15.16666667	59.46354167	58.1875	140
0X1062E316DF137FDB.avi	54.08678265	15.77830914	55.26287329	15.6437564	140
0X1062E316DF137FDB.avi	53.57698758	18.09129527	57.06986987	17.69168586	140
0X1062E316DF137FDB.avi	53.24954127	20.38341947	58.37995476	19.79646538	140
0X1062E316DF137FDB.avi	52.92209495	22.67554367	59.58564608	21.91318824	140
0X1062E316DF137FDB.avi	52.79801034	24.94440191	60.30959201	24.08502604	140
0X1062E316DF137FDB.avi	53.00714184	27.17513797	61.03353795	26.25686384	140
0X1062E316DF137FDB.avi	53.21627335	29.40587403	61.69232442	28.43615632	140
0X1062E316DF137FDB.avi	53.29932584	31.65103438	62.31612309	30.61945164	140
0X1062E316DF137FDB.avi	53.34343595	33.90065001	62.93992175	32.80274697	140
0X1062E316DF137FDB.avi	53.38754606	36.15026563	63.55684105	34.98682934	140
0X1062E316DF137FDB.avi	53.43165617	38.39988125	64.13283181	37.17559421	140
0X1062E316DF137FDB.avi	53.55646267	40.64026467	64.70882257	39.36435908	140
0X1062E316DF137FDB.avi	53.72838521	42.87525768	65.28481332	41.55312396	140
0X1062E316DF137FDB.avi	53.71952533	45.13093343	65.83339167	43.745025	140
0X1062E316DF137FDB.avi	53.53748624	47.40642206	66.38138369	45.93699311	140
0X1062E316DF137FDB.avi	52.9937892	49.72328681	66.8463105	48.13846445	140
0X1062E316DF137FDB.avi	52.09977624	52.08023007	67.30981247	50.34009881	140
0X1062E316DF137FDB.avi	51.32039663	54.4240585	67.77331444	52.54173316	140
0X1062E316DF137FDB.avi	50.85890465	56.73151843	68.42398339	54.72195434	140
0X1062E316DF137FDB.avi	50.39741266	59.03897837	62.76582226	57.62394846	140
0X10648BFB1458861.avi	46.15625	82.25	58.1875	19.54166667	30
0X10648BFB1458861.avi	56.01002511	20.7755691	59.74842248	21.49281976	30
0X10648BFB1458861.avi	52.16482666	23.34117511	62.26934875	25.27983341	30
0X10648BFB1458861.avi	49.89692615	26.20940222	63.58203827	28.8350342	30
0X10648BFB1458861.avi	47.62902564	29.07762934	64.89472779	32.39023499	30
0X10648BFB1458861.avi	45.89614501	32.04850563	66.20741731	35.94543578	30
0X10648BFB1458861.avi	44.67451792	35.11747125	66.9745672	39.39596908	30
0X10648BFB1458861.avi	43.45289082	38.18643687	67.74133614	42.84642929	30
0X10648BFB1458861.avi	42.23126373	41.2554025	68.50810507	46.2968895	30
0X10648BFB1458861.avi	41.00963664	44.32436812	69.27487401	49.74734971	30
0X10648BFB1458861.avi	39.78800955	47.39333374	69.80149703	53.15173541	30
0X10648BFB1458861.avi	38.6524879	50.4788196	69.58608077	56.41375311	30
0X10648BFB1458861.avi	37.64977938	53.58978704	69.37066451	59.67577081	30
0X10648BFB1458861.avi	36.64707087	56.70075448	69.15524824	62.93778851	30
0X10648BFB1458861.avi	35.64436235	59.81172193	68.93983198	66.19980621	30
0X10648BFB1458861.avi	34.64165384	62.92268937	68.72441572	69.46182392	30
0X10648BFB1458861.avi	33.63894532	66.03365681	68.13155202	72.65142438	30
0X10648BFB1458861.avi	32.63623681	69.14462426	66.73989458	75.6877679	30
0X10648BFB1458861.avi	32.16128888	72.35684809	65.34823713	78.72411142	30
0X10648BFB1458861.avi	32.89949907	75.80182901	63.24669093	81.62425535	30
0X10648BFB1458861.avi	37.07463527	79.90622015	60.23848031	84.35044623	30
0X10648BFB1458861.avi	41.96354167	79.88020833	55.81770833	25.73958333	39
0X10648BFB1458861.avi	54.61381212	26.8789851	56.23196845	27.29305878	39
0X10648BFB1458861.avi	52.20601971	29.15778864	57.06048869	30.40000966	39
0X10648BFB1458861.avi	49.79822729	31.43659218	57.88900892	33.50696055	39
0X10648BFB1458861.avi	47.39043487	33.71539572	58.71752916	36.61391143	39
0X10648BFB1458861.avi	45.26796338	36.06721068	59.5460494	39.72086232	39
0X10648BFB1458861.avi	43.95632207	38.6265108	60.27184371	42.80152643	39
0X10648BFB1458861.avi	42.64468076	41.18581092	60.63236714	45.78872056	39
0X10648BFB1458861.avi	41.33303945	43.74511103	60.99289057	48.77591469	39
0X10648BFB1458861.avi	40.02139814	46.30441115	61.35341399	51.76310881	39
0X10648BFB1458861.avi	38.70975683	48.86371127	61.71393742	54.75030294	39
0X10648BFB1458861.avi	37.59138301	51.47246705	62.07446085	57.73749707	39
0X10648BFB1458861.avi	36.62356001	54.11974761	62.43498428	60.72469119	39
0X10648BFB1458861.avi	35.65573701	56.76702817	62.5988678	63.66156669	39
0X10648BFB1458861.avi	34.68791401	59.41430873	61.56154378	66.29106248	39
0X10648BFB1458861.avi	33.72009101	62.0615893	60.52421975	68.92055827	39
0X10648BFB1458861.avi	32.75226801	64.70886986	59.48689572	71.55005405	39
0X10648BFB1458861.avi	31.81141088	67.36305078	58.4495717	74.17954984	39
0X10648BFB1458861.avi	31.01410301	70.05396484	57.41224767	76.80904563	39
0X10648BFB1458861.avi	30.21679514	72.7448789	56.37492365	79.43854142	39
0X10648BFB1458861.avi	29.41948727	75.43579297	55.33759962	82.06803721	39
0X106766224781FAE2.avi	51.625	14.80208333	62.74479167	68.03125	47
0X106766224781FAE2.avi	49.25557799	16.69762094	53.51724865	15.80734043	47
0X106766224781FAE2.avi	47.70232899	19.82321227	57.30174595	17.81785462	47
0X106766224781FAE2.avi	46.49575278	22.87638223	59.67952889	20.12223722	47
0X106766224781FAE2.avi	46.1909892	25.74115983	61.9965954	22.43930374	47
0X106766224781FAE2.avi	45.88622563	28.60593742	64.31366192	24.75637025	47
0X106766224781FAE2.avi	45.67645951	31.45086965	66.16514091	27.17069991	47
0X106766224781FAE2.avi	46.40891238	34.09896847	67.54539511	29.68347036	47
0X106766224781FAE2.avi	47.14136524	36.74706729	68.9256493	32.19624082	47
0X106766224781FAE2.avi	47.87381811	39.3951661	70.3059035	34.70901128	47
0X106766224781FAE2.avi	48.66020975	42.03199689	71.68615769	37.22178173	47
0X106766224781FAE2.avi	49.45566269	44.66693473	72.80431035	39.78930628	47
0X106766224781FAE2.avi	50.25111562	47.30187257	73.42752483	42.46022544	47
0X106766224781FAE2.avi	50.85639144	49.9765392	74.0507393	45.13114461	47
0X106766224781FAE2.avi	50.64825051	52.82113192	74.67395377	47.80206377	47
0X106766224781FAE2.avi	50.44010958	55.66572465	75.15436484	50.50281516	47
0X106766224781FAE2.avi	50.13302105	58.53098793	75.20906453	53.2924994	47
0X106766224781FAE2.avi	49.74883858	61.41235646	75.26376422	56.08218364	47
0X106766224781FAE2.avi	49.36465611	64.29372499	75.31846391	58.87186788	47
0X106766224781FAE2.avi	49.85855405	66.99165891	75.04597511	61.72990314	47
0X106766224781FAE2.avi	50.70225839	69.61651683	74.7444917	64.59399549	47
0X106766224781FAE2.avi	52.53645833	17.35416667	59.28125	65.296875	65
0X106766224781FAE2.avi	51.96335438	18.66411855	53.77502779	18.40924435	65
0X106766224781FAE2.avi	50.9158284	21.27013932	56.25216669	20.51939971	65
0X106766224781FAE2.avi	50.02479215	23.85414442	58.15218045	22.71074759	65
0X106766224781FAE2.avi	49.39420685	26.40150813	59.50449611	24.97914804	65
0X106766224781FAE2.avi	49.26720596	28.87802536	60.85681177	27.2475485	65
0X106766224781FAE2.avi	49.14020508	31.3545426	62.20912743	29.51594896	65
0X106766224781FAE2.avi	49.39382756	33.77751206	63.40533916	31.80631081	65
0X106766224781FAE2.avi	50.0763645	36.14013994	64.29068581	34.14040653	65
0X106766224781FAE2.avi	50.75890145	38.50276783	65.17603246	36.47450225	65
0X106766224781FAE2.avi	51.44143839	40.86539571	66.06137911	38.80859796	65
0X106766224781FAE2.avi	51.63944331	43.29618969	66.94672576	41.14269368	65
0X106766224781FAE2.avi	51.83654502	45.72711075	67.49543854	43.52414854	65
0X106766224781FAE2.avi	51.95964499	48.16844269	67.96235793	45.91711045	65
0X106766224781FAE2.avi	51.82572659	50.64593311	68.42927733	48.31007236	65
0X106766224781FAE2.avi	51.69180819	53.12342353	68.62322017	50.74143782	65
0X106766224781FAE2.avi	51.3647517	55.62808547	68.68941847	53.19077494	65
0X106766224781FAE2.avi	50.84542633	58.15979664	68.75561677	55.64011206	65
0X106766224781FAE2.avi	50.32610096	60.69150782	68.81207827	58.09081899	65
0X106766224781FAE2.avi	49.99385164	63.19690031	68.86777859	60.54163302	65
0X106766224781FAE2.avi	49.74447832	65.69063344	68.92347891	62.99244704	65
0X106A8FDB8A83534B.avi	65.1	15.86666667	70.93333333	70.7	60
0X106A8FDB8A83534B.avi	62.53816759	16.98118785	70.26789145	16.1588768	60
0X106A8FDB8A83534B.avi	59.7478361	20.14356354	71.85098244	18.85599478	60
0X106A8FDB8A83534B.avi	56.9575046	23.30593923	73.43407343	21.55311276	60
0X106A8FDB8A83534B.avi	56.63619683	26.20565282	75.01716442	24.25023074	60
0X106A8FDB8A83534B.avi	56.3364639	29.10307122	76.55989256	26.95164264	60
0X106A8FDB8A83534B.avi	56.03673096	32.00048961	77.18817077	29.75033644	60
0X106A8FDB8A83534B.avi	55.73699802	34.89790801	77.81644897	32.54903025	60
0X106A8FDB8A83534B.avi	55.48556498	37.79018812	78.44472717	35.34772406	60
0X106A8FDB8A83534B.avi	55.33652773	40.67157506	79.07300537	38.14641787	60
0X106A8FDB8A83534B.avi	55.18749047	43.55296201	79.78167475	40.93655942	60
0X106A8FDB8A83534B.avi	55.03845322	46.43434895	80.49395328	43.72631703	60
0X106A8FDB8A83534B.avi	54.88941596	49.31573589	81.20623182	46.51607463	60
0X106A8FDB8A83534B.avi	54.91801075	52.17822581	81.91099476	49.30663176	60
0X106A8FDB8A83534B.avi	55.05377688	55.02931452	82.3340733	52.12715532	60
0X106A8FDB8A83534B.avi	55.18954301	57.88040323	82.75715183	54.94767888	60
0X106A8FDB8A83534B.avi	55.32530914	60.73149194	83.18023037	57.76820244	60
0X106A8FDB8A83534B.avi	55.46107527	63.58258065	83.6033089	60.588726	60
0X106A8FDB8A83534B.avi	56.65658915	66.32093023	83.97160243	63.41507776	60
0X106A8FDB8A83534B.avi	59.05786047	68.93100775	83.51629479	66.32904665	60
0X106A8FDB8A83534B.avi	67.86888889	70.85919622	83.06098715	69.24301555	60
0X106A8FDB8A83534B.avi	66.96666667	18.66666667	68.13333333	62.06666667	72
0X106A8FDB8A83534B.avi	63.80742524	19.59256473	67.74128612	19.48681579	72
0X106A8FDB8A83534B.avi	62.40824216	21.77878829	69.29052502	21.59378069	72
0X106A8FDB8A83534B.avi	61.00905908	23.96501185	70.83976392	23.70074559	72
[truncated: 423,011 more rows]
